# Supplementary material for: Aging and memory of transitional turbulence
Source: Nat Commun. 2025 Sep 26;16:8447. doi: 10.1038/s41467-025-63044-7 (PMC12475086; doi:10.1038/s41467-025-63044-7)
Supplement: Supplementary file 5 — Source Data [file 41467_2025_63044_MOESM5_ESM.zip]

Archive with 146 entries (117 files):
- SourceData/
- SourceData/Fig1/
- SourceData/Fig1/Fig1.txt
- SourceData/Fig1/README.txt
- SourceData/Fig2/
- SourceData/Fig2/Fig2c/
- SourceData/Fig2/Fig2c/LocalizedStripes.txt
- SourceData/Fig2/Fig2c/PeriodicStripes.txt
- SourceData/Fig2/Fig2c/README.txt
- SourceData/Fig2/Fig2d/
- SourceData/Fig2/Fig2d/StripesPeriodic/
- SourceData/Fig2/Fig2d/StripesPeriodic/Puff_1.txt
- SourceData/Fig2/Fig2d/StripesPeriodic/Puff_2.txt
- SourceData/Fig2/Fig2d/StripesPeriodic/Puff_3.txt
- SourceData/Fig2/Fig2d/StripesPeriodic/Puff_4.txt
- SourceData/Fig2/Fig2d/StripesPeriodic/Puff_5.txt
- SourceData/Fig2/Fig2d/StripesPeriodic/Puff_6.txt
- SourceData/Fig2/Fig2d/StripesPeriodic/Puff_7.txt
- SourceData/Fig2/Fig2d/StripesPeriodic/Puff_8.txt
- SourceData/Fig2/Fig2d/StripesPeriodic/Puff_9.txt
- SourceData/Fig2/Fig2d/StripesPeriodic/Puff_10.txt
- SourceData/Fig2/Fig2d/StripesPeriodic/Puff_11.txt
- SourceData/Fig2/Fig2d/StripesPeriodic/Puff_12.txt
- SourceData/Fig2/Fig2d/StripesPeriodic/Puff_13.txt
- SourceData/Fig2/Fig2d/StripesPeriodic/Puff_14.txt
- SourceData/Fig2/Fig2d/StripesPeriodic/Puff_15.txt
- SourceData/Fig2/Fig2d/StripesPeriodic/Puff_16.txt
- SourceData/Fig2/Fig2d/StripesPeriodic/Puff_17.txt
- SourceData/Fig2/Fig2d/StripesPeriodic/Puff_18.txt
- SourceData/Fig2/Fig2d/StripesPeriodic/Puff_19.txt
- SourceData/Fig2/Fig2d/StripesPeriodic/Puff_20.txt
- SourceData/Fig2/Fig2d/StripesPeriodic/Puff_21.txt
- SourceData/Fig2/Fig2d/StripesPeriodic/Puff_22.txt
- SourceData/Fig2/Fig2d/StripesPeriodic/Puff_23.txt
- SourceData/Fig2/Fig2d/StripesPeriodic/Puff_24.txt
- SourceData/Fig2/Fig2d/StripesLocalized/
- SourceData/Fig2/Fig2d/StripesLocalized/Stripe_1.txt
- SourceData/Fig2/Fig2d/StripesLocalized/Stripe_2.txt
- SourceData/Fig2/Fig2d/StripesLocalized/Stripe_3.txt
- SourceData/Fig2/Fig2d/StripesLocalized/Stripe_4.txt
- SourceData/Fig2/Fig2d/StripesLocalized/Stripe_5.txt
- SourceData/Fig2/Fig2d/StripesLocalized/Stripe_6.txt
- SourceData/Fig2/Fig2d/StripesLocalized/Stripe_7.txt
- SourceData/Fig2/Fig2d/StripesLocalized/Stripe_8.txt
- SourceData/Fig2/Fig2d/StripesLocalized/Stripe_9.txt
- SourceData/Fig2/Fig2d/StripesLocalized/Stripe_10.txt
- SourceData/Fig2/Fig2d/StripesLocalized/Stripe_11.txt
- SourceData/Fig2/Fig2d/StripesLocalized/Stripe_12.txt
- SourceData/Fig2/Fig2d/StripesLocalized/Stripe_13.txt
- SourceData/Fig2/Fig2d/README.txt
- SourceData/Fig2/Fig2b/
- SourceData/Fig2/Fig2b/Channel600.txt
- SourceData/Fig2/Fig2b/Channel620.txt
- SourceData/Fig2/Fig2b/Channel630.txt
- SourceData/Fig2/Fig2b/Pipe1740.txt
- SourceData/Fig2/Fig2b/Pipe1860.txt
- SourceData/Fig2/Fig2b/Pipe1880.txt
- SourceData/Fig2/Fig2b/README.txt
- SourceData/Fig3/
- SourceData/Fig3/DataFig3d.txt
- SourceData/Fig3/README.txt
- SourceData/Fig4/
- SourceData/Fig4/Fig4d/
- SourceData/Fig4/Fig4d/PuffSplitProb.txt
- SourceData/Fig4/Fig4d/ChannelSplitProb.txt
- SourceData/Fig4/Fig4d/README.txt
- SourceData/Fig4/Fig4c/
- SourceData/Fig4/Fig4c/Stripes_Experiment/
- SourceData/Fig4/Fig4c/Stripes_Experiment/Stripe1/
- SourceData/Fig4/Fig4c/Stripes_Experiment/Stripe1/Part1.txt
- SourceData/Fig4/Fig4c/Stripes_Experiment/Stripe1/Part2.txt
- SourceData/Fig4/Fig4c/Stripes_Experiment/Stripe1/Part3.txt
- SourceData/Fig4/Fig4c/Stripes_Experiment/Stripe1/Part4.txt
- SourceData/Fig4/Fig4c/Stripes_Experiment/Stripe1/Part5.txt
- SourceData/Fig4/Fig4c/Stripes_Experiment/Stripe1/Part6.txt
- SourceData/Fig4/Fig4c/Stripes_Experiment/Stripe2/
- SourceData/Fig4/Fig4c/Stripes_Experiment/Stripe2/Part1.txt
- SourceData/Fig4/Fig4c/Stripes_Experiment/Stripe2/Part2.txt
- SourceData/Fig4/Fig4c/Stripes_Experiment/Stripe2/Part3.txt
- SourceData/Fig4/Fig4c/Stripes_Experiment/Stripe2/Part4.txt
- SourceData/Fig4/Fig4c/Stripes_Experiment/Stripe3/
- SourceData/Fig4/Fig4c/Stripes_Experiment/Stripe3/Part1.txt
- SourceData/Fig4/Fig4c/Stripes_Experiment/Stripe3/Part2.txt
- SourceData/Fig4/Fig4c/Stripes_Experiment/Stripe3/Part3.txt
- SourceData/Fig4/Fig4c/Stripes_Experiment/Stripe3/Part4.txt
- SourceData/Fig4/Fig4c/Stripes_Experiment/Stripe3/Part5.txt
- SourceData/Fig4/Fig4c/Stripes_Experiment/Stripe4/
- SourceData/Fig4/Fig4c/Stripes_Experiment/Stripe4/Part1.txt
- SourceData/Fig4/Fig4c/Stripes_Experiment/Stripe4/Part2.txt
- SourceData/Fig4/Fig4c/Stripes_Experiment/Stripe4/Part3.txt
- SourceData/Fig4/Fig4c/Stripes_Experiment/Stripe4/Part4.txt
- SourceData/Fig4/Fig4c/Stripes_Experiment/Stripe5/
- SourceData/Fig4/Fig4c/Stripes_Experiment/Stripe5/Part1.txt
- SourceData/Fig4/Fig4c/Stripes_Experiment/Stripe5/Part2.txt
- SourceData/Fig4/Fig4c/Stripes_Experiment/Stripe5/Part3.txt
- SourceData/Fig4/Fig4c/Stripes_Experiment/Stripe6/
- SourceData/Fig4/Fig4c/Stripes_Experiment/Stripe6/Part1.txt
- SourceData/Fig4/Fig4c/Stripes_Experiment/Stripe6/Part2.txt
- SourceData/Fig4/Fig4c/Stripes_Experiment/Stripe6/Part3.txt
- SourceData/Fig4/Fig4c/Stripes_Experiment/Stripe6/Part4.txt
- SourceData/Fig4/Fig4c/Stripes_Experiment/Stripe7/
- SourceData/Fig4/Fig4c/Stripes_Experiment/Stripe7/Part1.txt
- SourceData/Fig4/Fig4c/Stripes_Experiment/Stripe7/Part2.txt
- SourceData/Fig4/Fig4c/Stripes_Experiment/Stripe7/Part3.txt
- SourceData/Fig4/Fig4c/Stripes_Experiment/Stripe7/Part4.txt
- SourceData/Fig4/Fig4c/Stripes_Experiment/Stripe7/Part5.txt
- SourceData/Fig4/Fig4c/Stripes_Experiment/Stripe8/
- SourceData/Fig4/Fig4c/Stripes_Experiment/Stripe8/Part1.txt
- SourceData/Fig4/Fig4c/Stripes_Experiment/Stripe8/Part2.txt
- SourceData/Fig4/Fig4c/Stripes_Experiment/Stripe8/Part3.txt
- SourceData/Fig4/Fig4c/Stripes_Experiment/Stripe8/Part4.txt
- SourceData/Fig4/Fig4c/Stripes_Experiment/Stripe9/
- SourceData/Fig4/Fig4c/Stripes_Experiment/Stripe9/Part1.txt
- SourceData/Fig4/Fig4c/Stripes_Experiment/Stripe9/Part2.txt
- SourceData/Fig4/Fig4c/Stripes_Experiment/Stripe9/Part3.txt
- SourceData/Fig4/Fig4c/Stripes_Experiment/Stripe9/Part4.txt
- SourceData/Fig4/Fig4c/Stripes_Experiment/Stripe9/Part5.txt
- SourceData/Fig4/Fig4c/Stripes_Experiment/Stripe10/
- SourceData/Fig4/Fig4c/Stripes_Experiment/Stripe10/Part1.txt
- SourceData/Fig4/Fig4c/Stripes_Experiment/Stripe10/Part2.txt
- SourceData/Fig4/Fig4c/Stripes_Experiment/Stripe10/Part3.txt
- SourceData/Fig4/Fig4c/Stripes_Experiment/Stripe11/
- SourceData/Fig4/Fig4c/Stripes_Experiment/Stripe11/Part1.txt
- SourceData/Fig4/Fig4c/Stripes_Experiment/Stripe11/Part2.txt
- SourceData/Fig4/Fig4c/Stripes_Experiment/Stripe11/Part3.txt
- SourceData/Fig4/Fig4c/Stripes_SM/
- SourceData/Fig4/Fig4c/Stripes_SM/Stripe1/
- SourceData/Fig4/Fig4c/Stripes_SM/Stripe1/Part1.txt
- SourceData/Fig4/Fig4c/Stripes_SM/Stripe1/Part2.txt
- SourceData/Fig4/Fig4c/Stripes_SM/Stripe1/Part3.txt
- SourceData/Fig4/Fig4c/Stripes_SM/Stripe1/Part4.txt
- SourceData/Fig4/Fig4c/Stripes_SM/Stripe1/Part5.txt
- SourceData/Fig4/Fig4c/Stripes_SM/Stripe1/Part6.txt
- SourceData/Fig4/Fig4c/Stripes_SM/Stripe1/Part7.txt
- SourceData/Fig4/Fig4c/Stripes_SM/Stripe1/Part8.txt
- SourceData/Fig4/Fig4c/Stripes_SM/Stripe2/
- SourceData/Fig4/Fig4c/Stripes_SM/Stripe2/Part1.txt
- SourceData/Fig4/Fig4c/Stripes_SM/Stripe2/Part2.txt
- SourceData/Fig4/Fig4c/Stripes_SM/Stripe2/Part3.txt
- SourceData/Fig4/Fig4c/README.txt
- SourceData/Fig4/Fig4a/
- SourceData/Fig4/Fig4a/Fig4a.txt
- SourceData/Fig4/Fig4a/README.txt
- SourceData/Fig4/Fig4b/
- SourceData/Fig4/Fig4b/Fig4b.txt
- SourceData/Fig4/Fig4b/README.txt
