# Supplementary material for: Aging and memory of transitional turbulence
Source: Nat Commun. 2025 Sep 26;16:8447. doi: 10.1038/s41467-025-63044-7 (PMC12475086; doi:10.1038/s41467-025-63044-7)
Supplement: Supplementary file 5 — Source Data [file 41467_2025_63044_MOESM5_ESM.zip › SourceData/Fig1/Fig1.txt]

600	-0.14	0.057
619	-0.093	0.058
638	-0.014	0.02
656	0.011	0.01
675	0.031	0.018
713	0.044	0.022
750	0.05	0.01
788	0.069	0.018
825	0.082	0.017
863	0.09	0.031
900	0.101	0.016
