# Supplementary material for: Aging and memory of transitional turbulence
Source: Nat Commun. 2025 Sep 26;16:8447. doi: 10.1038/s41467-025-63044-7 (PMC12475086; doi:10.1038/s41467-025-63044-7)
Supplement: Supplementary file 5 — Source Data [file 41467_2025_63044_MOESM5_ESM.zip › SourceData/Fig2/Fig2c/LocalizedStripes.txt]

50	1
170	1
290	1
410	1
530	1
650	1
770	0.933333333333333
890	0.866666666666667
1010	0.666666666666667
1130	0.266666666666667
1250	0.0666666666666667
1370	0
