# Supplementary material for: Aging and memory of transitional turbulence
Source: Nat Commun. 2025 Sep 26;16:8447. doi: 10.1038/s41467-025-63044-7 (PMC12475086; doi:10.1038/s41467-025-63044-7)
Supplement: Supplementary file 5 — Source Data [file 41467_2025_63044_MOESM5_ESM.zip › SourceData/Fig2/Fig2c/PeriodicStripes.txt]

1956.604	0.008
1505.063	0.015
1114.794	0.023
1049.921	0.031
981.371		0.038
967.056		0.047
949.091		0.054
902.187		0.063
876.953		0.069
783.007		0.078
783.054		0.082
775.908		0.092
775.969		0.099
718.17		0.108
703.759		0.116
682.101		0.123
667.673		0.129
667.726		0.138
653.291		0.143
617.186		0.155
620.859		0.167
606.441		0.177
595.63		0.186
588.417		0.191
588.425		0.193
581.225		0.201
566.786		0.209
545.135		0.222
530.735		0.242
516.294		0.25
501.872		0.264
480.205		0.275
469.391		0.288
465.805		0.3
451.364		0.31
429.716		0.331
404.44		0.348
375.553		0.369
368.361		0.389
346.723		0.421
321.437		0.438
307.007		0.458
278.104		0.477
267.29		0.499
242.015		0.526
198.641		0.543
169.744		0.568
155.313		0.595
140.893		0.631
133.695		0.661
119.264		0.691
7.415		0.971
90.388		0.743
75.978		0.798
54.324		0.847
32.675		0.904
11.022		0.958
