# Supplementary material for: Aging and memory of transitional turbulence
Source: Nat Commun. 2025 Sep 26;16:8447. doi: 10.1038/s41467-025-63044-7 (PMC12475086; doi:10.1038/s41467-025-63044-7)
Supplement: Supplementary file 5 — Source Data [file 41467_2025_63044_MOESM5_ESM.zip › SourceData/Fig2/Fig2d/StripesPeriodic/Puff_1.txt]

0	0.02039
5.1	0.0204
10.3	0.01975
15.4	0.01951
20.5	0.01962
25.5	0.01986
30.6	0.02034
35.7	0.02035
40.8	0.02008
45.8	0.01981
50.9	0.0198
55.9	0.02018
60.9	0.02054
65.9	0.02039
70.9	0.01993
75.9	0.01965
80.8	0.01963
85.8	0.01984
90.8	0.02008
95.9	0.01958
100.9	0.01918
106	0.01876
111	0.0189
116.1	0.0192
121.2	0.01887
126.3	0.01854
131.4	0.01811
136.5	0.01858
141.5	0.01886
146.6	0.0187
151.7	0.01873
156.7	0.01869
161.8	0.0183
166.8	0.01757
171.8	0.01714
176.8	0.01726
181.8	0.0171
186.9	0.01675
191.9	0.01668
197	0.01683
202.1	0.01613
207.2	0.01519
212.3	0.01496
217.3	0.01494
222.4	0.0152
227.6	0.01511
232.7	0.01475
237.8	0.01476
242.9	0.01508
248	0.01533
253.2	0.01576
258.4	0.01651
263.5	0.01654
268.7	0.0161
273.8	0.01552
278.9	0.0154
284.1	0.01582
289.2	0.01618
294.3	0.01622
299.5	0.01569
304.5	0.01482
309.6	0.01464
314.7	0.01536
319.9	0.01572
325	0.01588
330.1	0.0167
335.2	0.0171
340.3	0.01713
345.4	0.01763
350.5	0.018
355.7	0.01834
360.9	0.01803
366	0.01751
371.1	0.01716
376.2	0.01677
381.4	0.01613
386.5	0.01552
391.7	0.01495
396.8	0.01422
402	0.01358
407.2	0.01293
412.4	0.01283
417.5	0.01333
422.7	0.0141
427.9	0.01466
433	0.01456
438.2	0.01433
443.3	0.01428
448.4	0.01431
453.5	0.01448
458.6	0.01449
463.8	0.01506
468.9	0.01671
473.9	0.01735
479	0.01744
484.2	0.01683
489.3	0.01608
494.5	0.01519
499.7	0.01465
504.8	0.01472
509.9	0.01511
515.1	0.01576
520.2	0.01587
525.4	0.01587
530.6	0.01598
535.7	0.01565
540.9	0.01523
546	0.01519
551.1	0.0153
556.4	0.01507
561.6	0.01443
566.7	0.01366
571.7	0.0131
576.9	0.01285
582	0.01266
587.2	0.01239
592.4	0.01209
597.5	0.01211
602.7	0.01247
607.8	0.01312
612.9	0.01351
618	0.01379
623	0.01457
628.2	0.01554
633.4	0.01575
638.5	0.01527
643.6	0.01535
648.7	0.01627
653.9	0.01647
659	0.01658
664.2	0.01665
669.4	0.01698
674.5	0.01752
679.7	0.01766
684.9	0.01789
690.1	0.01811
695.3	0.01835
700.4	0.01907
705.5	0.0194
710.7	0.01942
715.9	0.01894
721.1	0.01815
726.3	0.01778
731.5	0.01764
736.7	0.01731
741.8	0.01668
747	0.01613
752.1	0.01573
757.3	0.0153
762.5	0.0154
767.6	0.01531
772.8	0.01524
777.9	0.01553
783.1	0.01617
788.3	0.01727
793.4	0.01776
798.4	0.01763
803.4	0.01776
808.3	0.01804
813.5	0.01796
818.9	0.01813
824.2	0.01789
829.4	0.0177
834.6	0.0174
839.8	0.01734
844.9	0.01656
850.1	0.01584
855.3	0.01569
860.5	0.016
865.7	0.01638
870.8	0.0169
876	0.01701
881.1	0.0168
886.2	0.01662
891.3	0.01679
896.5	0.017
901.5	0.0168
906.6	0.01642
911.6	0.01654
916.7	0.01627
921.9	0.01671
927.1	0.01794
932.2	0.0185
937.3	0.01815
942.4	0.01772
947.6	0.01736
952.7	0.01747
957.8	0.01794
963	0.01795
968.2	0.01803
973.4	0.01799
978.6	0.01776
983.7	0.01806
988.8	0.01914
993.8	0.01954
999	0.01877
1004.1	0.01867
1009.3	0.01975
1014.3	0.01962
1019.4	0.01918
1024.5	0.01907
1029.6	0.01963
1034.7	0.02049
1039.9	0.02117
1044.9	0.02108
1050	0.02172
1055.2	0.02125
1060.3	0.02089
1065.4	0.02101
1070.5	0.02137
1075.7	0.02151
1080.9	0.0212
1086	0.02125
1091.1	0.02152
1096.2	0.022
1101.4	0.02222
1106.6	0.02192
1111.7	0.02177
1116.9	0.021
1122	0.02033
1127.2	0.02006
1132.4	0.02064
1137.5	0.02086
1142.6	0.02052
1147.7	0.02025
1153	0.01917
1158.1	0.01868
1163.3	0.01878
1168.5	0.01853
1173.6	0.01836
1178.8	0.01831
1183.9	0.0184
1189.1	0.01876
1194.2	0.01871
1199.4	0.01871
1204.6	0.0191
1209.7	0.01898
1214.9	0.01818
1220	0.01722
1225.2	0.01666
1230.3	0.01689
1235.4	0.01722
1240.6	0.01804
1245.7	0.0186
1250.8	0.01772
1255.9	0.01726
1261.1	0.01763
1266.2	0.01743
1271.3	0.01637
1276.4	0.01577
1281.6	0.01519
1286.7	0.01514
1291.8	0.01559
1297	0.01594
1302.2	0.01621
1307.3	0.01609
1312.4	0.01579
1317.5	0.01562
1322.7	0.01547
1327.9	0.01531
1333	0.01533
1338.2	0.01565
1343.3	0.01613
1348.5	0.01624
1353.6	0.01655
1358.7	0.01692
1363.7	0.01728
1368.9	0.01747
1374	0.01716
1379.1	0.01649
1384.2	0.0164
1389.3	0.0166
1394.5	0.01675
1399.6	0.01674
1404.8	0.01661
1409.8	0.0177
1414.8	0.01868
1419.9	0.01943
1425	0.01977
1430.1	0.02003
1435.2	0.02024
1440.3	0.02029
1445.4	0.02042
1450.6	0.02063
1455.7	0.02011
1460.8	0.02032
1466	0.02038
1471.2	0.02007
1476.4	0.01991
1481.6	0.01986
1486.7	0.01971
1491.8	0.01919
1496.9	0.01839
1502	0.01763
1507.2	0.01738
1512.3	0.01716
1517.5	0.01712
1522.9	0.01678
1528.1	0.01598
1533.4	0.0155
1538.6	0.01523
1543.7	0.01516
1548.8	0.01516
1553.9	0.01507
1559.1	0.01429
1564.2	0.01348
1569.4	0.01288
1574.5	0.01226
1579.5	0.01175
1584.5	0.01159
1589.5	0.01149
1594.6	0.01116
1599.7	0.01053
1604.7	0.00972
1609.7	0.0089
1614.9	0.0082
1620.1	0.00771
1625.2	0.00743
1630.4	0.00728
1635.4	0.00713
1640.5	0.00699
1645.5	0.00689
1650.6	0.00669
1655.7	0.00633
1660.8	0.00584
1665.9	0.00528
1671.1	0.00472
1676.2	0.00422
1681.3	0.00379
1686.5	0.00345
1691.7	0.00324
1696.8	0.00311
1702	0.0031
1707.2	0.0031
1712.4	0.00307
1717.6	0.00298
1722.9	0.00281
1728.1	0.00264
1733.2	0.00246
1738.4	0.00232
1743.5	0.00218
1748.8	0.00204
1754	0.00191
1759.2	0.0018
1764.4	0.00174
1769.7	0.00164
1774.9	0.00152
1780.1	0.00142
1785.4	0.00133
1790.7	0.00125
1795.9	0.00119
1801.2	0.00116
1806.5	0.00143
1811.7	NaN
1816.9	NaN
1822.2	NaN
1827.5	NaN
1832.8	NaN
1838.1	NaN
1843.4	NaN
1848.7	NaN
1853.9	NaN
1859.2	NaN
1864.5	NaN
1869.8	NaN
1875.1	NaN
1880.4	NaN
1885.7	NaN
1891	NaN
1896.3	NaN
1901.6	NaN
1906.9	NaN
1912.2	NaN
1917.6	NaN
1922.9	NaN
1928.3	NaN
1933.6	NaN
1938.9	NaN
1944.2	NaN
1949.6	NaN
1954.9	NaN
1960.2	NaN
1965.6	NaN
1971	NaN
1976.3	NaN
1981.6	NaN
1987	NaN
1992.4	NaN
1997.7	NaN
2003	NaN
2008.4	NaN
2013.8	NaN
2019.1	NaN
2024.5	NaN
2029.9	NaN
2035.2	NaN
2040.6	NaN
2046	NaN
2051.3	NaN
2056.7	NaN
2062.1	NaN
2067.4	NaN
2072.8	NaN
2078.2	NaN
2083.5	NaN
2088.9	NaN
2094.3	NaN
2099.7	NaN
2105	NaN
2110.4	NaN
2115.8	NaN
2121.2	NaN
2126.6	NaN
2132	NaN
2137.4	NaN
2142.8	NaN
2148.2	NaN
