# Supplementary material for: Aging and memory of transitional turbulence
Source: Nat Commun. 2025 Sep 26;16:8447. doi: 10.1038/s41467-025-63044-7 (PMC12475086; doi:10.1038/s41467-025-63044-7)
Supplement: Supplementary file 5 — Source Data [file 41467_2025_63044_MOESM5_ESM.zip › SourceData/Fig2/Fig2d/StripesLocalized/Stripe_1.txt]

0	105.6	30.9	6299.6
10	104.1	30.1	6304
20	103.4	29.9	6342.5
30	102.5	29.6	6354.8
40	101.8	29.4	6379.6
50	101.3	29.4	6379.3
60	101.5	29.9	6355.8
70	100.8	29.8	6301.5
80	99.6	29.4	6225.6
90	99.3	29.5	6185.4
100	98.5	29.4	6174.1
110	98	29.4	6188.6
120	96.7	29	6203.7
130	96.2	29.1	6208.4
140	96.1	29.3	6194
150	96.2	29.7	6208
160	96.6	30.1	6190.7
170	97.1	30.4	6194.1
180	96.9	30.2	6166.4
190	95.9	29.6	6110.5
200	94.7	29.1	6040
210	93.9	28.9	5980.6
220	93.5	28.9	5977.9
230	92.9	28.8	5972
240	92.4	28.8	5968.2
250	92.4	28.8	5957.6
260	91.5	28.3	5985.1
270	90.4	27.6	5969.7
280	89.3	27.1	5960.1
290	88.7	26.6	5983.5
300	88.4	26.5	6035.5
310	88.1	26.5	6076.5
320	87.7	26.3	6128.7
330	87	25.9	6145.5
340	87.2	25.9	6146.7
350	86.4	25.2	6141.2
360	86.1	24.9	6099.8
370	84.9	24	6064
380	84.7	24	5982
390	84.1	23.7	5899.7
400	83.7	23.5	5740.2
410	83.2	23.3	5594.4
420	82.8	23	5465.1
430	82.2	22.7	5375.6
440	81.9	22.8	5261.8
450	81.4	22.8	5173.2
460	81	22.8	5096
470	80.9	23.1	5000
480	80.9	23.3	4883.5
490	80.8	23.3	4782.3
500	80.1	22.8	4743.9
510	79.3	22.1	4708
520	78.7	21.8	4662.2
530	78.5	21.8	4605.2
540	78.2	21.8	4510
550	78	21.9	4384.1
560	77.8	22	4333.8
570	77	21.7	4268.2
580	76.9	21.9	4226
590	77.2	22.3	4221.7
600	77.6	22.5	4204.1
610	77.9	22.5	4189.5
620	78.2	22.6	4136.7
630	78.4	22.8	4101.6
640	78.6	23	4052.4
650	77.7	22.5	3989.9
660	77.4	22.5	4007.3
670	76.9	22.5	4039.7
680	76.8	22.7	4059.4
690	76.3	22.6	4105.6
700	75.6	22.4	4127.9
710	75.5	22.7	4157
720	75.5	22.9	4201.3
730	75.8	23.3	4217.8
740	76	23.7	4236
750	76.2	24.1	4262.6
760	74.7	23.4	4271.8
770	73.7	23.3	4270.4
780	72.8	23.1	4285.5
790	72.2	23.1	4296.7
800	72.3	23.6	4313.4
810	71.6	23.4	4362
820	70.7	23.2	4395.9
830	70	23.3	4417.5
840	69.5	23.4	4426.3
850	68.6	23.3	4436.5
860	67.9	23.4	4475.3
870	67.6	23.5	4501
880	66.5	23	4514.3
890	64.5	22.2	4511.8
900	63	21.7	4523.2
910	61.9	21.4	4555.9
920	59.8	20.7	4555.9
930	58.1	20.3	4561.1
940	56.6	19.8	4572.8
950	54.9	19.3	4551.1
960	53.7	19.1	4561.8
970	52.7	19.1	4553.2
980	51.4	18.8	4558.6
990	50.2	18.4	4547.2
1000	48.8	17.9	4510.2
1010	47.6	17.4	4475
1020	46	16.7	4418.1
1030	44.4	16.1	4332.8
1040	43	15.6	4252.2
1050	41.4	15	4139.3
1060	40.3	14.8	4020.1
1070	39.4	14.7	3925.6
1080	38.4	14.5	3836.7
1090	37.1	14.1	3716.8
1100	35.9	13.8	3611.1
1110	34.3	13.2	3528.6
1120	32.5	12.5	3450.7
1130	30.8	11.9	3434.4
1140	29.2	11.3	3404.8
1150	27.7	10.7	3419.1
1160	26.4	10.2	3420.9
1170	25.2	9.8	3389.4
1180	24	9.4	3358
1190	22.7	8.9	3307.2
1200	21.2	8.3	3268.6
1210	19.7	7.7	3229.7
1220	18.4	7.2	3173
1230	17.2	6.8	3078.5
1240	16.1	6.4	2984.8
1250	14.9	5.9	2891.5
1260	13.6	5.3	2775.7
1270	12.5	4.7	2669.6
1280	11.4	4.2	2533.5
1290	10.3	3.7	2398.1
1300	9.4	3.3	2269
1310	8.5	2.9	2125.2
1320	7.6	2.6	1978
