# Supplementary material for: Aging and memory of transitional turbulence
Source: Nat Commun. 2025 Sep 26;16:8447. doi: 10.1038/s41467-025-63044-7 (PMC12475086; doi:10.1038/s41467-025-63044-7)
Supplement: Supplementary file 5 — Source Data [file 41467_2025_63044_MOESM5_ESM.zip › SourceData/Fig2/Fig2d/StripesLocalized/Stripe_2.txt]

0	108.7	31.9	6528.6
10	106.7	31	6530.6
20	104.7	30.3	6581.6
30	103.8	30.5	6587.5
40	103.4	30.5	6563
50	103	30.6	6562.7
60	102.8	30.5	6532.5
70	102	30.1	6549.2
80	101.8	30.2	6456
90	101.7	30.4	6402.6
100	101	30.3	6301.1
110	100.2	30.3	6230.7
120	99.9	30.7	6173.3
130	99.8	31.1	6128
140	98.6	30.7	6099.7
150	97.4	30.3	6090.9
160	97	30.3	6120.2
170	96.1	30	6175.5
180	94.2	29.1	6192.2
190	93	28.8	6205.4
200	93.1	29.2	6233
210	92.1	28.9	6287.6
220	90.4	28.1	6352
230	89.2	27.6	6425.6
240	88.2	27.2	6483
250	87.3	26.9	6499.8
260	86.3	26.4	6456.2
270	85.8	26.4	6421.9
280	86	26.6	6398.7
290	84.9	26.1	6354
300	84	25.5	6308.6
310	83.3	25.1	6240.3
320	82.5	24.7	6184.4
330	81.3	24	6097.6
340	80.1	23.6	6010.1
350	79.2	23.3	5895.1
360	78.2	22.8	5809.6
370	77.7	22.6	5684.2
380	77.7	22.6	5544
390	77.9	22.6	5368.4
400	77.6	22.4	5227.5
410	77.3	22.1	5066.5
420	77.2	22.2	4977.3
430	77.1	22.1	4868.8
440	77.7	22.3	4755
450	77.5	22.3	4607.5
460	77.4	22.4	4496.5
470	77.4	22.4	4394.3
480	77.4	22.5	4318.7
490	77.1	22.5	4271.7
500	76.7	22.5	4219.2
510	76	22.2	4204.8
520	75.8	22.2	4225
530	74.7	21.8	4243
540	74.5	21.8	4256.2
550	74.3	21.8	4242.4
560	74.1	21.8	4186.4
570	73.9	22.1	4199.6
580	74.1	22.6	4215.5
590	73.9	22.8	4221.8
600	73.1	22.6	4187.2
610	72.5	22.6	4189.5
620	72.4	22.7	4213.9
630	72.3	22.8	4245.3
640	72.4	23.1	4259.4
650	72.2	23.4	4271.4
660	71.2	23.2	4302
670	70.9	23.3	4326.2
680	71	23.7	4327.4
690	71.3	24	4358.5
700	71.1	23.9	4393.2
710	69.6	23.1	4422.7
720	68.8	22.8	4456
730	67.8	22.6	4485.9
740	66.7	22.3	4542.2
750	66	22.1	4596.9
760	65.4	22.2	4650.7
770	64.8	22.2	4662.5
780	64.7	22.6	4662.5
790	64.5	22.7	4626.7
800	63.9	22.5	4598.5
810	62.5	21.9	4602
820	62	21.8	4617
830	61	21.4	4633
840	60.1	21.2	4615.1
850	59.6	21.2	4621.5
860	59.3	21.3	4576.6
870	58.1	20.9	4536.6
880	56.8	20.5	4515.8
890	55.4	20.1	4465.3
900	54.3	20	4416
910	53.7	20.1	4348
920	53.1	20.1	4292.1
930	52.3	19.9	4259.3
940	51.1	19.4	4215.1
950	49.7	18.8	4164.6
960	48.4	18.4	4133.1
970	47.5	18.3	4101.5
980	46.3	17.9	4056.6
990	44.8	17.3	4010.6
1000	43.4	16.8	3939.7
1010	42	16.4	3890.2
1020	40.7	15.9	3849.3
1030	39.3	15.5	3784.5
1040	37.8	15	3753.7
1050	36.5	14.6	3703.1
1060	35.2	14.2	3666.9
1070	34	13.9	3587.8
1080	32.8	13.5	3521.7
1090	31.7	13.1	3459.5
1100	30.5	12.6	3392.9
1110	29.1	12	3337.2
1120	27.8	11.5	3315.2
1130	26.5	11	3302.9
1140	25.2	10.4	3259.4
1150	23.8	9.8	3187.9
1160	22.4	9.2	3117.9
1170	21	8.6	3042.3
1180	19.7	8	2987.7
1190	18.4	7.5	2904.2
1200	17.1	7	2798.7
1210	15.8	6.5	2699.1
1220	14.6	6	2604.2
1230	13.4	5.5	2497.4
1240	12.2	5	2386.3
1250	11.1	4.5	2323.5
1260	10	4	2232.5
1270	9	3.5	2148.8
1280	8	3	2054.3
1290	7	2.5	1953.8
1300	6.2	2.1	1867.1
1310	5.4	1.7	1777.6
1320	4.7	1.4	1693.3
1330	4.1	1.1	1599.9
1340	3.6	0.9	1499.9
1350	3.1	0.7	1381.6
1360	2.8	0.5	1246.9
1370	2.4	0.4	1097.3
1380	1.40717503862751e+78	3.68085802128516e+75	0
