# Supplementary material for: Aging and memory of transitional turbulence
Source: Nat Commun. 2025 Sep 26;16:8447. doi: 10.1038/s41467-025-63044-7 (PMC12475086; doi:10.1038/s41467-025-63044-7)
Supplement: Supplementary file 5 — Source Data [file 41467_2025_63044_MOESM5_ESM.zip › SourceData/Fig2/Fig2d/StripesLocalized/Stripe_3.txt]

0	111.2	32.8	6696.4
10	109.2	32.2	6618
20	107.7	31.9	6537.5
30	106.4	31.7	6476.3
40	104.8	31.3	6404.7
50	103.5	31.2	6380.3
60	103	31.4	6358.5
70	102	31.2	6404.1
80	100.8	30.8	6416.4
90	99.4	30.2	6470.2
100	98.5	29.7	6504.4
110	97.4	29.3	6525.7
120	96.1	28.8	6589.3
130	95.6	28.9	6689.7
140	95.1	28.9	6733.9
150	94.3	28.5	6784.3
160	93.1	27.7	6780.7
170	92.1	27.1	6757.3
180	91.5	26.8	6709.2
190	90.2	26.1	6674.9
200	88.9	25.4	6582.6
210	88.1	25	6464.8
220	86.8	24.2	6350.2
230	85.5	23.6	6274.2
240	85.1	23.4	6179.3
250	84.5	23.1	6066.3
260	84.3	23	5931.9
270	84.1	22.9	5814.8
280	84.3	23	5707.4
290	84.3	23.1	5558.5
300	83.4	22.5	5400.3
310	83.2	22.3	5258.8
320	83.1	22.4	5114.1
330	83.5	22.8	4973.1
340	84.1	23.2	4897.9
350	84.3	23.3	4807.3
360	85.1	23.8	4699.2
370	85	23.8	4575.3
380	85	23.7	4471.6
390	84.2	23.4	4434.7
400	83.4	23.2	4412.7
410	83.8	23.8	4383.3
420	83.9	24.3	4351.5
430	83.2	24.1	4364.1
440	82.6	24	4403.3
450	82.5	24.3	4421.2
460	81.4	23.8	4436.7
470	80.4	23.7	4470.4
480	80	23.7	4521.3
490	79.8	23.9	4537.8
500	79.6	24	4551.5
510	79.1	24	4587
520	79.1	24.3	4646.4
530	78.6	24.1	4678.9
540	78	24.1	4678.1
550	77.6	24.2	4659.8
560	77	24	4667.1
570	77	24.2	4689.3
580	76.7	24.2	4707.6
590	77.1	24.7	4695.8
600	77.4	25	4712.1
610	77.1	24.8	4729.9
620	76.8	24.5	4738.8
630	75.9	24.1	4753.8
640	75.1	23.9	4759.2
650	75	24.3	4817.4
660	75.1	24.6	4863.9
670	74.5	24.5	4886.2
680	73.8	24.2	4905.3
690	72.6	23.7	4894.5
700	71.8	23.4	4861
710	70.6	23	4846.4
720	69.6	22.8	4817.8
730	69.5	23.1	4742.3
740	69.4	23.4	4686.5
750	69.3	23.5	4662.1
760	68.7	23.3	4608.2
770	67.6	22.8	4542.4
780	66.4	22.3	4479.4
790	65.5	22	4427.4
800	64.7	21.9	4377.2
810	64.2	21.9	4363.4
820	63.7	22	4330.7
830	63.1	22.1	4321.4
840	62.3	22.1	4329.2
850	61.2	21.9	4363.1
860	60	21.7	4378
870	58.9	21.4	4373.7
880	57.8	21	4380.2
890	56.1	20.4	4379.3
900	54.9	20.1	4363.9
910	53.5	19.6	4363.9
920	52	19.2	4394.7
930	50.2	18.5	4426.4
940	48.4	17.7	4463.2
950	46.9	17.1	4435.5
960	45.2	16.4	4381.9
970	43.6	15.8	4346.3
980	42.3	15.5	4334.6
990	40.9	15	4303
1000	39.4	14.5	4249.1
1010	37.9	14	4168.9
1020	36.6	13.6	4074.2
1030	35.5	13.3	3988.9
1040	34.5	13	3881
1050	33.3	12.6	3780.2
1060	31.8	12.1	3714.7
1070	30.5	11.6	3624.6
1080	29.4	11.4	3548.1
1090	28.3	11	3453.6
1100	27	10.6	3366.7
1110	25.6	10	3292.3
1120	24.4	9.5	3239.4
1130	23	8.9	3189
1140	21.5	8.2	3124.9
1150	19.8	7.4	3039.3
1160	18.2	6.6	2963.9
1170	16.7	6	2903.8
1180	15.4	5.4	2841.6
1190	14.2	5	2764
1200	13.1	4.6	2667.8
1210	12.2	4.3	2558.6
1220	11.4	3.9	2428
1230	10.5	3.6	2294.5
1240	9.7	3.2	2158.5
1250	8.8	2.9	2033.2
1260	8.1	2.6	1919.1
1270	7.5	2.4	1792.5
1280	6.9	2.2	1643.6
1290	6.4	2.1	1488
1300	6	2	1335.7
1310	5.5	1.8	1191.6
1320	5.1	1.7	1063.9
1330	4.7	1.5	964.2
1340	4.3	1.4	889.1
