# Supplementary material for: Aging and memory of transitional turbulence
Source: Nat Commun. 2025 Sep 26;16:8447. doi: 10.1038/s41467-025-63044-7 (PMC12475086; doi:10.1038/s41467-025-63044-7)
Supplement: Supplementary file 5 — Source Data [file 41467_2025_63044_MOESM5_ESM.zip › SourceData/Fig2/Fig2d/StripesLocalized/Stripe_4.txt]

0	97.7	26.1	6614
10	95.4	24.8	6413.8
20	93.4	24.1	6249.5
30	91	23.1	6120.7
40	89.2	22.9	6006
50	89	23.6	5896.4
60	88.3	23.7	5796.6
70	87.5	23.6	5695.1
80	87.1	23.7	5583.1
90	86.7	23.7	5464.1
100	86.5	23.8	5288.2
110	86	23.6	5119.6
120	85.4	23.4	4978.6
130	84.9	23.2	4903
140	84.6	23.2	4795.2
150	84.2	23.1	4714.4
160	83.5	22.9	4624
170	83	22.8	4603.1
180	82.1	22.6	4637.5
190	81.4	22.5	4662.5
200	81.5	23	4668.5
210	81.5	23.5	4679.4
220	81.1	23.5	4690.5
230	80.6	23.4	4663
240	79.9	23.1	4641
250	79.2	22.9	4608.8
260	78.9	22.9	4567.3
270	79.4	23.5	4541.3
280	78.9	23.4	4525.3
290	79.3	24	4560.3
300	79.6	24.5	4601.6
310	78.8	24.3	4638.3
320	78	24.4	4683.8
330	77.2	24.2	4740.8
340	76.4	24.2	4762.7
350	76	24.3	4771.3
360	75.8	24.6	4841.4
370	76	25	4905
380	76.1	25.1	4971.7
390	75.4	24.8	5018.2
400	74.6	24.4	5050.7
410	74.4	24.2	5097
420	73.9	23.9	5129.3
430	73.5	23.6	5139.2
440	73	23.2	5128.8
450	72.5	22.7	5106.8
460	71.5	22	5079.3
470	71.2	22	5057.8
480	70.7	21.8	5076.8
490	70.5	21.7	5036.1
500	69.9	21.6	5027.9
510	69.2	21.5	4981.5
520	68.9	21.6	4905.1
530	69.1	21.7	4789
540	68	21.3	4640.9
550	67.1	21	4500.9
560	67.3	21.6	4383.7
570	67.7	22	4322.2
580	67.6	22	4306.4
590	67.3	21.9	4314.6
600	67.4	22.1	4320.1
610	66.9	21.9	4307.4
620	67	22	4250
630	66.8	21.9	4210.2
640	66	21.3	4171.8
650	64.6	20.6	4151.3
660	64.4	20.6	4125.1
670	63.9	20.5	4134.2
680	63.2	20.4	4165
690	62.9	20.4	4185.3
700	61.9	20	4180.3
710	61.4	20.1	4136.1
720	61.1	20.3	4040.2
730	60.8	20.4	3976.1
740	60.6	20.6	3918.6
750	60	20.6	3858.3
760	59.5	20.3	3849.3
770	58.2	19.7	3800.6
780	57.1	19.4	3766.8
790	56.4	19.4	3739.8
800	55.6	19.3	3712.6
810	54.5	19.1	3683.7
820	53.3	18.7	3662.9
830	52.1	18.3	3663.1
840	50.6	17.7	3611
850	49.5	17.4	3604
860	48.7	17.3	3582.7
870	47.8	17.1	3564.8
880	47	16.9	3555.2
890	46	16.6	3534.9
900	45.2	16.3	3529.1
910	44	15.9	3516.6
920	42.7	15.6	3500.6
930	42	15.6	3485.2
940	41.3	15.5	3486.7
950	40.5	15.3	3469.4
960	39.2	14.8	3454.2
970	37.8	14.3	3466.4
980	36.6	14	3478.8
990	35.6	13.7	3502.1
1000	34.2	13.3	3485.9
1010	33	12.9	3426.4
1020	32	12.7	3371.5
1030	31	12.4	3316.4
1040	29.8	12.1	3282.9
1050	28.7	11.8	3225.9
1060	27.5	11.3	3185.6
1070	26.1	10.8	3163.2
1080	24.7	10.2	3134
1090	23.2	9.7	3092
1100	21.9	9.2	3066.4
1110	20.5	8.6	3047.3
1120	19.2	8	3009
1130	17.8	7.3	3001.5
1140	16.5	6.7	2968.2
1150	15.3	6.1	2943.2
1160	14.1	5.6	2893.7
1170	13	5	2835.3
1180	11.8	4.5	2758.1
1190	10.8	4	2648.2
1200	9.7	3.6	2525
1210	8.8	3.1	2409.4
1220	7.9	2.7	2279.5
1230	7	2.3	2143.8
1240	6.2	2	2001.6
1250	5.5	1.7	1828.5
1260	4.8	1.4	1658.6
1270	4.2	1.1	1498.9
1280	3.7	0.9	1331.8
1290	3.3	0.7	1174
1300	2.9	0.5	1019.1
1310	2.5	0.4	890.7
1320	2.2	0.3	768.7
1330	2	0.2	636.2
1340	1.8	0.2	503.9
1350	1.6	0.1	368.2
1360	1.4	0.1	226.7
1370	1.3	0.1	154.5
