# Supplementary material for: Aging and memory of transitional turbulence
Source: Nat Commun. 2025 Sep 26;16:8447. doi: 10.1038/s41467-025-63044-7 (PMC12475086; doi:10.1038/s41467-025-63044-7)
Supplement: Supplementary file 5 — Source Data [file 41467_2025_63044_MOESM5_ESM.zip › SourceData/Fig2/Fig2d/StripesLocalized/Stripe_5.txt]

0	95	25.5	5711.7
10	93.4	24.7	5536.6
20	91.6	23.9	5343.3
30	91	23.8	5204.5
40	90.3	23.7	5092
50	89.5	23.4	4987.3
60	89.1	23.5	4874.2
70	88.2	23.1	4810.7
80	86.7	22.4	4804.8
90	85.2	22	4774.7
100	84.8	22.3	4742.4
110	85	23	4694.6
120	85.3	23.6	4732.4
130	85.3	24	4744.9
140	85.3	24.3	4743.8
150	84.6	23.9	4748.7
160	84.2	23.7	4777.7
170	83.8	23.6	4794.6
180	83.8	23.6	4796
190	83.6	23.5	4803.9
200	83.5	23.6	4806.6
210	83.2	23.7	4813.4
220	81.9	23.3	4816.1
230	81.2	23.3	4833.6
240	81.2	23.7	4857.3
250	80.3	23.5	4891.3
260	80.6	24.2	4904.6
270	80.1	24.1	4920
280	80.3	24.3	4968.9
290	79.3	23.9	4999.7
300	78.8	23.9	5023.2
310	78.5	24.1	5015.7
320	77.7	24	5026
330	77.8	24.3	5009
340	77.5	24.2	4990.2
350	76.8	23.9	4975.7
360	76.1	23.5	4947.8
370	75.4	23.1	4939
380	74.3	22.4	4949
390	73.4	22	4938.6
400	73.4	22.2	4910
410	73.6	22.4	4890.3
420	73.9	22.7	4869.2
430	74	22.7	4867.2
440	73.3	22.2	4882.6
450	73	22	4868.9
460	72.5	21.8	4863.6
470	71.4	21.3	4806.4
480	71.3	21.4	4713.7
490	71.3	21.6	4649.4
500	71.4	21.7	4601.1
510	71.1	21.8	4546.8
520	70.8	21.8	4501.5
530	70.4	21.8	4437.1
540	70.3	21.9	4401
550	69.7	21.7	4384.9
560	71.2	21.6	4648.2
570	71.3	21.7	4600.3
580	71.2	21.8	4545.6
590	70.8	21.8	4502.1
600	70.2	21.7	4434.3
610	70.3	22	4398.9
620	69.5	21.7	4379.2
630	69.1	21.5	4375.6
640	68.4	21.2	4379.7
660	59.3	20.1	4858.9
670	67.6	21.3	4365.2
680	64.2	20	4099.3
690	63.5	20	4077.4
700	63.4	20.4	4054.3
710	62.8	20.4	4095.3
720	61.6	20	4086.9
730	60.5	19.6	4069.3
740	59.4	19.4	4024.9
750	59	19.6	3973.4
760	58.6	19.7	3936.2
770	58.2	19.8	3892.8
780	58	20	3807.7
790	57.5	19.9	3745.8
800	56.8	19.6	3722.5
810	55.8	19.3	3714.5
820	54.5	18.9	3713.2
830	53.3	18.7	3735.8
840	52.3	18.6	3789.9
850	50.9	18.2	3820.4
860	49.4	17.8	3888.1
870	48.1	17.6	3902.4
880	46.7	17.2	3930
890	44.9	16.5	3951.8
900	43.3	15.9	3989.4
910	42.2	15.7	4000
920	41.2	15.6	3999.6
930	40	15.1	4022.9
940	38.7	14.6	4002.8
950	37.5	14.2	3964.7
960	36.5	13.8	3910
970	35.4	13.4	3862.7
980	34.1	12.9	3837.1
990	32.9	12.4	3828.5
1000	31.7	11.8	3771.3
1010	30.5	11.3	3706.5
1020	29.7	11	3662.2
1030	28.7	10.6	3591.7
1040	27.6	10.2	3492.8
1050	26.5	9.8	3372.4
1060	25.3	9.3	3224.8
1070	24.1	8.8	3086.5
1080	23.1	8.5	2989.9
1090	22.2	8.1	2860.6
1100	21.2	7.8	2761.5
1110	20.2	7.4	2654.2
1120	19.3	7	2545.8
1130	18.4	6.8	2432.4
1140	17.8	6.7	2325.8
1150	17.1	6.5	2214.6
1160	16.3	6.2	2105.3
1170	15.5	5.9	2022.4
1180	14.8	5.7	1942.4
1190	14	5.4	1875.5
1200	13.2	5.1	1832.3
1210	12.5	4.9	1756.9
1220	11.8	4.6	1693.5
1230	11	4.2	1627
1240	10.3	4	1582.9
1250	9.6	3.7	1535.4
1260	8.9	3.4	1489.3
1270	8.3	3.2	1432.9
1280	7.6	2.9	1382.4
1290	7	2.7	1336.9
1300	6.4	2.4	1297.6
1310	5.8	2.1	1252.2
1320	5.2	1.8	1208.1
1330	4.7	1.6	1154.4
1340	4.2	1.4	1112.1
1350	3.7	1.1	1069.5
1360	3.3	1	1017.7
1370	3	0.8	950.2
1380	2.6	0.7	872.3
1390	2.3	0.5	787.6
1400	2.1	0.4	699.9
1410	1.8	0.3	595.6
1420	1.6	0.3	506.3
1430	1.4	0.2	439.4
1440	1.3	0.2	374.5
1450	1.2	0.1	347
