# Supplementary material for: Aging and memory of transitional turbulence
Source: Nat Commun. 2025 Sep 26;16:8447. doi: 10.1038/s41467-025-63044-7 (PMC12475086; doi:10.1038/s41467-025-63044-7)
Supplement: Supplementary file 5 — Source Data [file 41467_2025_63044_MOESM5_ESM.zip › SourceData/Fig2/Fig2d/StripesLocalized/Stripe_6.txt]

0	92.8	24.2	5087.8
10	91.8	24	5066.3
20	91.2	24	5065.5
30	90.4	23.9	5075.9
40	90.1	24	5082
50	89.9	24.1	5080
60	89.3	24	5073.6
70	88.8	24.1	5061.2
80	88.4	24.1	5012.8
90	87.7	23.9	4938.9
100	87	23.7	4861
110	86.6	23.6	4837.4
120	85.7	23.3	4825.4
130	84.5	23	4822.3
140	84.3	23.6	4861.8
150	84	24	4876.6
160	84.1	24.6	4879.2
170	83.8	24.8	4925.4
180	82.5	24.3	4950.9
190	82.2	24.7	4949.7
200	81.2	24.3	4943.8
210	79.6	23.8	4934.8
220	78.8	23.8	4963.9
230	78.4	24.1	4990.8
240	77.9	24	5008.2
250	77.3	23.9	5034.3
260	76.4	23.4	5053.8
270	75.6	23.1	5083
280	75	23.1	5060.6
290	74.6	23.3	5029.7
300	74.2	23.4	4951.6
310	73.8	23.5	4880.4
320	72.5	22.9	4841.9
330	71.3	22.6	4805.2
340	70	22.1	4745.3
350	69	21.8	4682.4
360	68	21.6	4639.1
370	67.1	21.3	4598.5
380	66.3	21.2	4559.5
390	65.3	21.1	4572
400	64.2	20.7	4588.8
410	62.8	20.3	4617.4
420	62	20.2	4615.7
430	61.2	20.3	4572.6
440	60.9	20.5	4556.1
450	60.3	20.5	4529.8
460	59.6	20.4	4491.3
470	59	20.2	4468.7
480	58	19.8	4424.4
490	57.2	19.8	4380.7
500	57.2	20.2	4354.4
510	56.4	19.9	4378.3
520	55.3	19.5	4369.1
530	54.2	19	4344.6
540	53.2	18.8	4319.3
550	52.7	18.9	4287.2
560	51.9	18.6	4227
570	50.6	18	4117.4
580	49.4	17.5	4051.9
590	48.5	17.1	4021.4
600	48	17.1	3962.4
610	47.8	17.3	3902.6
620	47.1	17.1	3856.8
630	46.1	16.9	3815.1
640	45.9	17.1	3752.8
650	45.6	17.1	3711.3
660	45.1	17	3680.6
670	44.2	16.8	3660.1
680	43.3	16.5	3618.1
690	42.6	16.4	3598.3
700	41.8	16.2	3580
710	40.8	15.9	3553.9
720	40.4	15.9	3504.5
730	39.7	15.7	3471.5
740	38.8	15.6	3450.4
750	37.9	15.4	3453
760	36.9	15.2	3474.6
770	35.9	14.9	3469.8
780	34.8	14.6	3438
790	33.7	14.4	3406.5
800	32.8	14.2	3407.2
810	31.6	13.8	3410.2
820	30.4	13.4	3424
830	29.1	12.9	3447.3
840	27.8	12.4	3463.5
850	26.6	11.9	3486.7
860	25.2	11.3	3493.9
870	23.8	10.7	3495.1
880	22.4	10	3491.3
890	21.1	9.5	3459.4
900	19.8	8.9	3425.9
910	18.5	8.3	3386.7
920	17	7.6	3327.4
930	15.7	6.9	3274.8
940	14.4	6.3	3185.2
950	13.2	5.7	3112
960	12	5.2	3041.7
970	11	4.7	2945.8
980	10	4.2	2814.7
990	9	3.8	2670.1
1000	8.1	3.3	2526.4
1010	7.3	2.9	2376.6
1020	6.4	2.5	2212
1030	5.7	2.1	2036
1040	4.9	1.7	1877.1
1050	4.3	1.4	1700.7
1060	3.8	1.1	1524.8
1070	3.3	0.9	1354.7
1080	2.9	0.7	1189
1090	2.5	0.5	1034.3
1100	2.2	0.4	896.9
1110	1.9	0.3	756
1120	1.7	0.2	599.8
1130	1.5	0.2	446.4
1140	1.4	0.1	285.8
1150	1.2	0.1	153.9
1160	1.1	0.1	61.8
1170	1	0	11.5
1180	0.9	0	0
1190	0.8	0	0
1200	0.7	0	0
1210	0.7	0	0
1220	0.6	0	0
1230	0.6	0	0
1240	0.5	0	0
1250	0.5	0	0
1260	0.4	0	0
1270	0.4	0	0
1280	0.4	0	0
1290	0.3	0	0
1300	0.3	0	0
1310	0.3	0	0
1320	0.3	0	0
1330	0.2	0	0
1340	0.2	0	0
1350	0.2	0	0
1360	0.2	0	0
1370	0.2	0	0
1380	0.2	0	0
1390	0.1	0	0
1400	0.1	0	0
1410	0.1	0	0
1420	0.1	0	0
1430	0.1	0	0
