# Supplementary material for: Aging and memory of transitional turbulence
Source: Nat Commun. 2025 Sep 26;16:8447. doi: 10.1038/s41467-025-63044-7 (PMC12475086; doi:10.1038/s41467-025-63044-7)
Supplement: Supplementary file 5 — Source Data [file 41467_2025_63044_MOESM5_ESM.zip › SourceData/Fig2/Fig2d/StripesLocalized/Stripe_7.txt]

0	96	25.6	5197.6
10	94.7	25	5165
20	92.7	24.1	5133.1
30	91.8	24.2	5109.9
40	91.4	24.7	5106.1
50	91.4	25.3	5154.6
60	91	25.6	5171.2
70	90.3	25.6	5184.8
80	90	25.9	5207.2
90	89.2	25.7	5186.6
100	88	25.1	5157.2
110	86.9	24.9	5121.5
120	86.3	24.9	5116.3
130	84.8	24.3	5158.1
140	83.7	24	5194.5
150	82.8	23.8	5220.4
160	82.2	23.6	5243.3
170	81.4	23.5	5196.1
180	80.6	23.5	5163.6
190	79.3	23.1	5110.1
200	78.2	22.9	5066.7
210	78	23	5049.7
220	77.2	22.6	5040.9
230	76.6	22.4	5032.6
240	76.3	22.2	5010.4
250	75.7	21.9	5008.5
260	75.3	21.8	4940.2
270	75.3	22.1	4914.8
280	75.6	22.6	4882.5
290	75.3	22.8	4828.9
300	75.3	23.1	4803.9
310	75	23.1	4794.4
320	75	23.3	4754.4
330	74.6	23.2	4721.5
340	74.2	23.1	4679
350	73.7	23	4677.3
360	73.5	23.2	4669.5
370	73.2	23.3	4635.9
380	72.5	23.1	4599
390	71.8	23	4575.1
400	71.4	23.2	4563.5
410	71.7	23.6	4582
420	70.8	23.2	4625.7
430	70	22.8	4649
440	68.8	22.3	4685.5
450	68	22.1	4710.8
460	67.5	22.2	4724.3
470	67.2	22.3	4719.7
480	65.8	21.9	4710.9
490	65.6	22.1	4704
500	65.2	22.2	4721.5
510	64.5	21.9	4737.7
520	63.9	21.8	4728.3
530	63.1	21.6	4682.8
540	63	21.7	4642.5
550	62.8	21.6	4653
560	61.4	20.8	4627.5
570	60	20.2	4584.3
580	58.4	19.5	4518.2
590	56.6	18.9	4460.7
600	55.4	18.7	4399.8
610	54.6	18.7	4366.1
620	53.7	18.4	4303.5
630	52.9	18.3	4232.2
640	52	18.1	4178.3
650	51.1	18	4105.9
660	49.9	17.7	4034.7
670	49	17.4	3963.7
680	48	17.1	3882.9
690	47.2	17	3777.1
700	46.3	16.9	3697.8
710	45.3	16.6	3611.7
720	44.7	16.7	3574.2
730	44.1	16.6	3553.3
740	43	16.2	3511.6
750	42.1	15.9	3489.6
760	41.1	15.5	3492.8
770	40	15.1	3501.7
780	38.9	14.7	3509.5
790	37.8	14.2	3521.3
800	36.6	13.8	3503.1
810	35.4	13.4	3497.9
820	34.2	13	3511
830	33.1	12.7	3529.7
840	32	12.3	3537.3
850	30.8	11.9	3505.6
860	29.6	11.4	3515.2
870	28.5	11.1	3533.4
880	27.4	10.7	3508.6
890	26.3	10.3	3482.7
900	25.3	10	3461.1
910	24.4	9.7	3440.3
920	23.5	9.3	3390.1
930	22.4	8.9	3314.3
940	21.3	8.4	3221.9
950	20.4	7.9	3108.4
960	19.3	7.5	2972.5
970	18.3	7	2838.8
980	17.4	6.7	2679.4
990	16.5	6.3	2550.7
1000	15.5	5.9	2438.5
1010	14.5	5.5	2375.4
1020	13.7	5.2	2304.9
1030	12.9	5	2225.1
1040	12.1	4.7	2143.3
1050	11.2	4.3	2091.3
1060	10.3	4	2023.3
1070	9.4	3.6	1931.9
1080	8.6	3.2	1826.1
1090	7.7	2.9	1725.9
1100	2.7	0.1	96.4
1110	2.3	0.1	266.7
1120	2.2	0.2	347.9
1130	2.1	0.3	383.3
1140	1.9	0.3	401.5
1150	1.7	0.2	403.1
1160	1.6	0.2	393.9
1170	1.4	0.2	378.1
1180	1.3	0.2	359
1190	1.1	0.1	329.1
1200	1	0.1	288.2
1210	0.9	0.1	229.4
1220	0.8	0.1	185.6
1230	0.7	0	129.4
1240	0.7	0	71.7
1250	0.6	0	23.5
1260	0.5	0	0.7
1270	0.5	0	0
1280	0.4	0	0
1290	0.4	0	0
1300	0.4	0	0
1310	0.3	0	0
1320	0.3	0	0
1330	0.3	0	0
1340	0.3	0	0
1350	0.2	0	0
1360	0.2	0	0
1370	0.2	0	0
1380	0.2	0	0
1390	0.2	0	0
1400	0.1	0	0
