# Supplementary material for: Aging and memory of transitional turbulence
Source: Nat Commun. 2025 Sep 26;16:8447. doi: 10.1038/s41467-025-63044-7 (PMC12475086; doi:10.1038/s41467-025-63044-7)
Supplement: Supplementary file 5 — Source Data [file 41467_2025_63044_MOESM5_ESM.zip › SourceData/Fig2/Fig2d/StripesLocalized/Stripe_8.txt]

0	96.9	27.4	5438.8
10	95	26.5	5394.6
20	93.9	26.3	5413.3
30	92.5	25.8	5427.7
40	90.8	25.1	5432.4
50	89.7	24.8	5486.7
60	88	24.1	5502.4
70	87.3	24.1	5472
80	86.1	23.7	5434.4
90	84.8	23.4	5399.8
100	83.5	23.2	5363.6
110	82.6	23.2	5294.3
120	82.4	23.6	5268.6
130	81.3	23.2	5301.2
140	79.9	22.6	5286.1
150	78.8	22.4	5254.3
160	78.2	22.5	5236.8
170	77.8	22.8	5207
180	77.2	22.9	5180.8
190	76.5	22.8	5155
200	75.5	22.5	5157.9
210	75.2	22.6	5150.7
220	74.9	22.7	5100.9
230	74.6	22.8	5044.4
240	74.1	22.8	4977.6
250	73.4	22.4	4942
260	73	22.3	4883.4
270	72.4	22.4	4839.9
280	72	22.7	4831.5
290	72	23.1	4813.1
300	71.5	23	4777.6
310	70.5	22.8	4724.7
320	69.4	22.8	4717.1
330	68.8	22.9	4695.6
340	67.7	22.8	4689.9
350	66.8	22.7	4706.8
360	66	22.6	4712.8
370	64.4	21.9	4730.4
380	63	21.4	4747.2
390	61.7	21.1	4763.4
400	60.3	20.7	4740.8
410	59.3	20.4	4709.8
420	57.8	19.8	4699.6
430	56.4	19.3	4702
440	54.8	18.7	4647.4
450	53.6	18.3	4615.8
460	52.3	18	4588.6
470	51.6	18.1	4516.6
480	51	18.2	4453.3
490	50	17.9	4384.6
500	48.9	17.6	4314.7
510	48.1	17.3	4222.8
520	47.2	17	4114
530	46.4	16.7	4000.9
540	45.7	16.4	3868.7
550	44.5	15.9	3776
560	43.5	15.5	3695.5
570	42.7	15.3	3689.3
580	42	15.1	3685
590	41.2	14.8	3668.6
600	40.1	14.3	3622.9
610	38.9	13.9	3532.4
620	37.8	13.6	3427.3
630	37.3	13.7	3330.8
640	36.7	13.7	3238.1
650	36.1	13.5	3145.5
660	35.5	13.3	3053.2
670	34.7	13.1	2951
680	34.1	12.9	2838.7
690	33.5	12.7	2754.7
700	32.7	12.5	2721.8
710	31.9	12.3	2720.5
720	31.1	12.1	2693.7
730	30.7	12.1	2692.7
740	30.3	12.1	2707
750	29.7	12	2720.3
760	29	11.9	2752.3
770	28.3	11.7	2773.6
780	27.4	11.4	2786.8
790	26.3	11	2812.1
800	25.4	10.6	2818.7
810	24.4	10.2	2802.9
820	23.4	9.9	2780.8
830	22.2	9.4	2776.5
840	21.1	8.9	2738.6
850	20	8.5	2677
860	19	8.1	2643.8
870	18	7.7	2599.8
880	17.2	7.3	2551.2
890	16.3	7	2506
900	15.5	6.7	2488.7
910	14.5	6.3	2469.9
920	13.5	5.9	2434.4
930	12.5	5.3	2395.6
940	11.5	4.8	2353.4
950	10.5	4.3	2288.8
960	9.6	3.9	2213.6
970	8.7	3.5	2138.9
980	7.9	3.1	2041.8
990	7.2	2.8	1931.4
1000	6.6	2.5	1803.8
1010	5.9	2.2	1671.9
1020	5.3	2	1536.9
1030	4.7	1.7	1414.9
1040	4.2	1.4	1316.7
1050	3.7	1.2	1216.2
1060	3.3	1	1114.4
1070	2.9	0.8	1033.3
1080	2.6	0.7	931.3
1090	2.2	0.5	820
1100	2	0.4	713.3
1110	1.7	0.3	622.2
1120	1.5	0.3	530.7
1130	1.4	0.2	442.8
1140	1.2	0.1	356.2
1150	1.1	0.1	274.5
1160	1	0.1	210.2
1170	0.9	0.1	159.6
1180	0.8	0	104.5
1190	0.7	0	52.1
1200	0.6	0	15.1
1210	0.6	0	0.6
1220	0.5	0	0
1230	0.5	0	0
1240	0.4	0	0
1250	0.4	0	0
1260	0.4	0	0
1270	0.3	0	0
1280	0.3	0	0
1290	0.3	0	0
1300	0.2	0	0
1310	0.2	0	0
1320	0.2	0	0
1330	0.2	0	0
1340	0.2	0	0
1350	0.2	0	0
1360	0.1	0	0
1370	0.1	0	0
1380	0.1	0	0
1390	0.1	0	0
1400	0.1	0	0
1410	0.1	0	0
