# Supplementary material for: Aging and memory of transitional turbulence
Source: Nat Commun. 2025 Sep 26;16:8447. doi: 10.1038/s41467-025-63044-7 (PMC12475086; doi:10.1038/s41467-025-63044-7)
Supplement: Supplementary file 5 — Source Data [file 41467_2025_63044_MOESM5_ESM.zip › SourceData/Fig2/Fig2d/StripesLocalized/Stripe_9.txt]

0	93	25.8	5697.4
10	91.1	25.3	5638.8
20	89.8	25	5621.5
30	87.8	24.2	5610.6
40	86.7	24	5587.7
50	85.8	23.9	5528.8
60	84.6	23.5	5480.8
70	84	23.5	5418.4
80	83.6	23.7	5352.3
90	83	23.6	5277.5
100	82.5	23.5	5226.1
110	82.2	23.4	5192.4
120	82.4	23.8	5169.8
130	81.9	23.7	5179.3
140	81.6	23.7	5157.6
150	81.5	23.9	5129.5
160	81.2	23.9	5063.1
170	81.6	24.2	4987.8
180	81.5	24.5	4930.9
190	81.4	24.7	4887.8
200	80.8	24.6	4796.6
210	80.6	24.7	4740
220	80.6	24.9	4708.2
230	80.2	24.9	4695.2
240	79.8	24.8	4696.7
250	79.5	25	4707
260	78.9	24.9	4738.9
270	78.1	24.5	4796.3
280	77.1	24.2	4848.1
290	77.2	24.5	4896.7
300	77	24.6	4945.7
310	76.6	24.8	4984.1
320	75.8	24.8	4985
330	75.1	24.6	4988
340	73.6	24	5014.1
350	72.7	23.7	5023.1
360	71.5	23.4	5041.4
370	70.5	23.1	5063.9
380	69.6	23.1	5034.5
390	68.9	23	4980.4
400	69.1	23.3	4966.8
410	68.7	23.2	4973.7
420	67.5	22.6	4938.9
430	66.4	22.2	4891.3
440	65.5	21.9	4832.4
450	65	21.7	4792.4
460	64.5	21.6	4762.1
470	64.3	21.6	4702.8
480	63.8	21.4	4643.9
490	63.6	21.5	4562
500	63	21.3	4470.6
510	62.2	21	4393.5
520	62.1	21.2	4328
530	61.6	21.2	4304
540	61.6	21.4	4256.7
550	62.2	21.8	4211.4
560	61.7	21.7	4187.1
570	61.4	21.7	4161.9
580	60.6	21.4	4093.9
590	59.5	20.9	4044.8
600	58.2	20.4	4010.5
610	57.5	20.4	3967.4
620	57.3	20.7	3928.5
630	57.1	20.8	3920.5
640	56.4	20.5	3913.4
650	55.5	20.1	3896.5
660	54.6	19.9	3885.2
670	53.9	19.8	3863.4
680	53.4	19.9	3858.3
690	53.4	20.3	3819.9
700	53	20.3	3811.2
710	52.4	20	3824.5
720	51	19.4	3829.3
730	49.9	19.1	3865.2
740	48.8	18.7	3892.3
750	47.6	18.3	3889.7
760	46.4	17.8	3871.2
770	45.1	17.4	3863.1
780	44	17.1	3858.7
790	43.1	17	3846.2
800	42.3	16.9	3808.3
810	41.6	16.9	3745
820	41	17	3737.5
830	40.3	17	3740.4
840	39.1	16.5	3724.5
850	37.8	16.1	3705.1
860	36.4	15.5	3726.1
870	35	15	3783.5
880	33.7	14.5	3795.1
890	32.5	14	3783.3
900	31	13.5	3792.7
910	29.6	12.9	3792.1
920	28.3	12.3	3748.8
930	26.8	11.7	3689.1
940	25.4	11.1	3626
950	24	10.5	3604.5
960	22.7	10	3587
970	21.5	9.5	3562.7
980	20.3	9	3514.5
990	19.1	8.5	3455.1
1000	18	8.1	3377.3
1010	16.8	7.6	3289.6
1020	15.7	7.1	3219.5
1030	14.5	6.6	3161.9
1040	13.3	6	3086.5
1050	12	5.4	3002.5
1060	10.8	4.8	2905.1
1070	9.7	4.2	2790.1
1080	8.6	3.6	2657.9
1090	7.6	3.1	2501.8
1100	6.7	2.6	2321.5
1110	5.9	2.2	2160.4
1120	5.1	1.8	2006.8
1130	4.5	1.4	1872.2
1140	3.9	1.2	1718.5
1150	3.4	0.9	1556.6
1160	3	0.7	1387.5
1170	2.6	0.6	1199.6
1180	2.3	0.4	1014.2
1190	2.1	0.3	828.9
1200	1.8	0.2	657.9
1210	1.6	0.2	498.4
1220	1.5	0.1	369.9
1230	1.3	0.1	259.5
1240	1.2	0.1	155.6
1250	1.1	0.1	78.2
1260	1	0	41.4
1270	0.9	0	13.2
1280	0.8	0	0
