# Supplementary material for: Aging and memory of transitional turbulence
Source: Nat Commun. 2025 Sep 26;16:8447. doi: 10.1038/s41467-025-63044-7 (PMC12475086; doi:10.1038/s41467-025-63044-7)
Supplement: Supplementary file 5 — Source Data [file 41467_2025_63044_MOESM5_ESM.zip › SourceData/Fig2/Fig2d/StripesLocalized/Stripe_10.txt]

0	90.7	25.4	5573.4
10	89.6	24.8	5533.8
20	88.5	24.3	5526.4
30	87.3	23.8	5501.9
40	86.7	23.9	5498.1
50	86.2	24.1	5439.5
60	86.9	24.7	5350.1
70	86.3	24.5	5239.3
80	85.7	24.5	5142.1
90	85.5	24.6	5113.3
100	84.9	24.4	5045.2
110	84.6	24.6	4956.1
120	84.3	24.7	4878.4
130	84.1	25	4825
140	84.4	25.4	4790.7
150	84.4	25.6	4750.6
160	83.1	24.9	4707.7
170	81.7	24.2	4725.9
180	80.8	24	4792.5
190	80.2	24.1	4850.3
200	79.9	24.2	4896.7
210	79.1	24.3	4931.8
220	78.6	24.4	4944.7
230	77.8	24.1	4925.1
240	77.4	24	4924.8
250	77	24	4934.8
260	75.7	23.4	4957.7
270	74.9	23.3	4918.2
280	74.4	23.2	4881.1
290	73.2	22.5	4837.4
300	72.8	22.5	4808.8
310	72.6	22.7	4783.4
320	72.5	22.9	4758.5
330	72.2	23	4767.7
340	71.2	22.5	4770.2
350	71	22.7	4763.7
360	71.1	23	4759.3
370	71.4	23.4	4766.5
380	71.9	24	4803.1
390	71.9	24.2	4842.9
400	71.3	23.9	4861.9
410	70.5	23.5	4820.8
420	69.4	23.1	4814.5
430	68.6	23.1	4747.1
440	68.1	23.2	4693.3
450	66.9	22.8	4648.2
460	65.9	22.5	4619
470	65.1	22.4	4590.2
480	64.8	22.5	4531.3
490	64.6	22.7	4481.1
500	64.5	22.8	4460.1
510	64.1	22.8	4429.9
520	63.8	22.8	4406.1
530	63.3	22.7	4384.8
540	62.4	22.3	4397.3
550	61.6	22.3	4388.9
560	61	22.2	4386.7
570	60.5	22.1	4383.3
580	60.7	22.5	4361.8
590	60.7	22.8	4333.7
600	60.1	22.8	4341
610	59.6	22.9	4318.2
620	59.2	22.9	4307.5
630	58.7	22.7	4317.6
640	58.5	22.8	4303.9
650	58.7	23.1	4309.3
660	57.9	22.9	4287.5
670	57.1	22.6	4295.8
680	56.2	22.3	4280.3
690	55.1	22	4283.5
700	54.3	21.7	4280
710	53.2	21.3	4278.2
720	52.3	21	4289.6
730	51.6	20.7	4305.8
740	51.3	20.8	4343.6
750	50.9	20.6	4340.1
760	50.2	20.3	4319.3
770	49.7	20	4286.2
780	49.1	19.6	4262.6
790	48.6	19.4	4203.4
800	48	19	4141.4
810	47	18.7	4101.8
820	46.3	18.6	4069.8
830	45.5	18.5	4035.8
840	44.8	18.6	4016.9
850	43.9	18.5	4012.2
860	42.9	18.2	4013.9
870	41.8	17.9	4038.4
880	40.7	17.5	4069.9
890	39.5	17.1	4055.6
900	38.3	16.8	4033.3
910	37.3	16.5	4020.3
920	36.4	16.3	3987
930	35.4	16.1	3971.7
940	34.5	15.8	3968.3
950	33.5	15.5	3953.3
960	32.5	15.1	3944.9
970	31.4	14.6	3905.5
980	30.1	14	3857.4
990	28.9	13.4	3799.2
1000	27.7	12.8	3710.9
1010	26.5	12.3	3643
1020	25.4	11.8	3606.3
1030	24.2	11.3	3571.2
1040	23.1	10.7	3552.4
1050	21.9	10.2	3501.5
1060	20.7	9.6	3445.1
1070	19.5	9.1	3387.7
1080	18.3	8.5	3289.9
1090	17.1	8	3197.3
1100	15.9	7.4	3157.1
1110	14.8	6.9	3117.5
1120	13.7	6.3	3057.4
1130	12.5	5.8	2984.4
1140	11.5	5.2	2895.9
1150	10.4	4.7	2798.5
1160	9.4	4.2	2690.8
1170	8.4	3.7	2552.8
1180	7.5	3.3	2399.1
1190	6.7	2.8	2252.7
1200	5.9	2.5	2131.1
1210	5.2	2.1	1990.8
1220	4.6	1.8	1841.2
1230	4	1.5	1667.3
1240	3.5	1.2	1501.9
1250	3.1	1	1325.9
1260	2.7	0.8	1201.9
1270	2.3	0.7	1104.7
1280	2	0.5	1003.8
1290	1.8	0.4	899.9
1300	1.6	0.3	789.5
1310	1.4	0.2	688
1320	1.2	0.2	569.9
1330	1.1	0.1	431
1340	0.9	0.1	284.9
1350	0.8	0.1	143.6
1360	0.8	0.1	59.2
1370	0.7	0	12.1
1380	0.6	0	0
1390	0.6	0	0
1400	0.5	0	0
1410	0.5	0	0
1420	0.4	0	0
1430	0.4	0	0
1440	0.3	0	0
1450	0.3	0	0
1460	0.3	0	0
