# Supplementary material for: Aging and memory of transitional turbulence
Source: Nat Commun. 2025 Sep 26;16:8447. doi: 10.1038/s41467-025-63044-7 (PMC12475086; doi:10.1038/s41467-025-63044-7)
Supplement: Supplementary file 5 — Source Data [file 41467_2025_63044_MOESM5_ESM.zip › SourceData/Fig2/Fig2d/StripesLocalized/Stripe_11.txt]

0	95.5	27.4	5230.5
10	93.2	26.4	5251.3
20	91.5	25.8	5300
30	90.1	25.5	5321.6
40	88.7	25.2	5357.9
50	88.1	25.4	5331.6
60	87	25	5308.1
70	86.1	24.9	5277.4
80	85.9	25	5228.2
90	85.3	25	5206.6
100	84.9	25.1	5209
110	84.4	25	5167.2
120	84.2	25.2	5135.6
130	83.3	24.8	5109.5
140	82.7	24.4	5144.2
150	82.3	24.3	5180.3
160	82.5	24.3	5188.6
170	81.7	23.8	5176.9
180	80.8	23.4	5157
190	80.5	23.6	5134.1
200	79.9	23.7	5092.9
210	80	24.2	5034.2
220	80.2	24.7	4982.2
230	79	24.2	4919.2
240	78.1	23.7	4886.8
250	76.6	23.1	4868.6
260	75.6	22.8	4876.6
270	74.9	22.7	4855.9
280	74.9	23.1	4834.8
290	75.1	23.4	4845.2
300	74.5	23.3	4804.3
310	74	23.3	4787.7
320	73.1	23	4785.1
330	72.5	23	4746.5
340	72.6	23.4	4712.7
350	71.8	23.2	4695.4
360	71.2	23.1	4684.2
370	70.7	23.1	4657.9
380	69.9	22.9	4654.5
390	68.8	22.6	4680.1
400	68	22.5	4658.7
410	68	23	4654.8
420	67.3	22.8	4665.3
430	66.3	22.4	4678.2
440	65.9	22.3	4711.2
450	65.4	22	4727
460	64.4	21.3	4723.4
470	64	21.3	4681.8
480	64	21.5	4656.8
490	63.2	21.2	4602.7
500	62.4	20.9	4568.5
510	61.9	20.9	4537.8
520	61.2	20.7	4526.4
530	60.9	20.8	4502.6
540	59.8	20.3	4477.5
550	58.6	19.7	4431.2
560	57	19.1	4347.4
570	55.9	18.7	4269.7
580	55.2	18.7	4229.1
590	54.6	18.7	4170.1
600	53.6	18.4	4093.3
610	52.9	18.3	4000
620	51.6	17.7	3962.3
630	50.2	17.1	3955.6
640	48.8	16.6	3944.1
650	47.6	16.2	3887.2
660	46.9	16.1	3856.9
670	46	15.9	3802.4
680	45.4	15.8	3746.1
690	44.8	15.7	3733.4
700	43.9	15.4	3709
710	42.5	15	3667
720	41.4	14.7	3620.7
730	40.5	14.6	3507.1
740	39.5	14.5	3403.7
750	38.7	14.5	3316.8
760	37.7	14.3	3285.9
770	36.5	13.8	3341.4
780	35.3	13.4	3361.4
790	34.4	13.3	3398.2
800	33.2	13	3403.7
810	32	12.6	3394.5
820	30.8	12.3	3367.7
830	29.5	11.9	3323.7
840	28.1	11.4	3307.4
850	26.8	10.9	3308.9
860	25.6	10.6	3273.9
870	24.4	10.1	3226.3
880	23.1	9.6	3207.5
890	21.7	9.1	3164.9
900	20.5	8.6	3084.9
910	19.3	8.2	2985.2
920	18	7.7	2925.1
930	16.7	7.2	2827
940	15.5	6.6	2721.5
950	14.4	6.1	2610.7
960	13.2	5.5	2526.2
970	12.1	4.9	2472.2
980	11	4.4	2410.7
990	10.1	3.9	2337.8
1000	9.2	3.5	2275.4
1010	8.4	3.1	2177.1
1020	7.6	2.8	2067.9
1030	6.9	2.5	1946.3
1040	6.3	2.2	1795.7
1050	5.7	1.9	1645.4
1060	5.2	1.7	1490.1
1070	4.7	1.5	1341.6
1080	4.2	1.3	1177.8
1090	3.8	1.1	1010.2
1120	1.1	0	0
1130	2.4	0.5	577.2
1140	2.1	0.4	526.5
1150	1.9	0.3	479.9
1160	1.6	0.3	430.3
1170	1.5	0.2	383.5
1180	1.3	0.2	338.8
1190	1.2	0.1	285.2
1200	1	0.1	230.5
1210	0.9	0.1	173.7
1220	0.8	0	109.8
1230	0.8	0	50
1240	0.7	0	11
1250	0.6	0	0
1260	0.6	0	0
1270	0.5	0	0
1280	0.5	0	0
1290	0.4	0	0
1300	0.4	0	0
1310	0.4	0	0
1320	0.3	0	0
1330	0.3	0	0
1340	0.3	0	0
1350	0.2	0	0
1360	0.2	0	0
1370	0.2	0	0
1380	0.2	0	0
1390	0.2	0	0
