# Supplementary material for: Aging and memory of transitional turbulence
Source: Nat Commun. 2025 Sep 26;16:8447. doi: 10.1038/s41467-025-63044-7 (PMC12475086; doi:10.1038/s41467-025-63044-7)
Supplement: Supplementary file 5 — Source Data [file 41467_2025_63044_MOESM5_ESM.zip › SourceData/Fig2/Fig2d/StripesLocalized/Stripe_12.txt]

0	94.1	27.4	5534.9
10	92.6	26.7	5482.4
20	91.3	26.3	5450.4
30	89.6	25.5	5460.6
40	88.7	25.3	5473.2
50	88.1	25.3	5518.5
60	87	24.9	5532.6
70	86	24.5	5531.3
80	85.1	24.3	5473.2
90	84.2	24.3	5438.3
100	83.6	24.6	5421.7
110	82.3	24.4	5396.1
120	81.4	24.4	5359.6
130	80.4	24.2	5344.9
140	79	23.8	5297.4
150	77.2	23.3	5239.9
160	76.3	23.2	5193.8
170	75	22.9	5189.3
180	74.1	22.9	5184.7
190	74	23.5	5157.9
200	74.2	24.1	5124.7
210	73.5	23.8	5078.6
220	73.5	24	5019.1
230	72.8	23.7	4978.8
240	72.5	23.6	4913.7
250	71.8	23.3	4839.5
260	71.5	23.3	4778.4
270	70.9	23.1	4718.4
280	69.6	22.7	4699.2
290	68.1	22.2	4729.7
300	67.1	22	4725.5
310	66.5	21.9	4728.6
320	65.6	21.6	4750.3
330	65.1	21.5	4776.2
340	64.7	21.4	4787.9
350	64.2	21.3	4811.1
360	63.7	21.2	4784.8
370	63.5	21.2	4739.1
380	62.8	21	4737.1
390	61.8	20.8	4728.9
400	61	20.8	4721.4
410	60.5	20.8	4717.2
420	59.8	20.6	4694.3
430	59.4	20.7	4698.8
440	59	20.7	4662.3
450	58	20.2	4644.1
460	57.1	19.9	4623.1
470	55.6	19.1	4585.4
480	54.4	18.7	4516.2
490	53.6	18.3	4477.9
500	52.6	17.9	4463.6
510	51.5	17.4	4438.7
520	50.5	17	4436.8
530	49.9	16.8	4426.5
540	49.2	16.4	4427.3
550	48.9	16.3	4385.1
560	48.4	16	4304.5
570	47.8	15.6	4180
580	47.6	15.6	4058.8
590	47.7	15.7	3918.2
600	47.5	15.6	3772
610	47.6	15.6	3618.1
620	47.6	15.6	3441.1
630	47.5	15.5	3260.8
640	47.5	15.5	3117.8
650	47.9	15.6	3016.6
660	48	15.6	2939.7
670	47.9	15.5	2856.4
680	48.1	15.6	2778
690	48	15.7	2750.2
700	48.2	15.9	2736.5
710	48.7	16.2	2726.6
720	49.1	16.3	2724.7
730	49	16.3	2725.7
740	49.1	16.3	2711.2
750	49.2	16.3	2716.2
760	49	16.3	2762.9
770	49	16.3	2785.6
780	48.7	16.3	2836.4
790	48.3	16.3	2871.8
800	48	16.3	2892.7
810	47.8	16.4	2899
820	47.6	16.4	2899.5
830	47.3	16.5	2916.1
840	47.2	16.6	2956.1
850	46.9	16.5	2992.5
860	46.4	16.3	3002.8
870	45.3	15.9	3005.4
880	44.6	15.8	3017
890	43.9	15.6	3023.9
900	43.7	15.8	3070.3
910	43.2	15.8	3113.7
920	42.7	15.7	3148.1
930	41.9	15.4	3146.8
940	40.9	15	3135.2
950	40.1	14.9	3118
960	39.5	14.9	3121.1
970	38.9	15	3118.2
980	38.5	15.1	3112.6
990	38.1	15.2	3098.6
1000	37.6	15.1	3087.6
1010	37	15	3097.5
1020	36.2	14.8	3156.2
1030	35.4	14.6	3190.5
1040	34.4	14.2	3217.2
1050	33.2	13.6	3223.4
1060	32.1	13.1	3230.6
1070	30.9	12.6	3217.4
1080	29.6	12	3252.6
1090	28.5	11.5	3300.1
1100	27.5	11.2	3335.3
1110	26.6	11	3368.5
1120	25.6	10.6	3359.2
1130	24.6	10.2	3316.3
1140	23.6	9.8	3265.3
1150	22.4	9.2	3236.2
1160	21.1	8.6	3197.2
1170	19.9	8	3152.1
1180	18.8	7.5	3084.5
1190	17.6	7	3003
1200	16.3	6.4	2899.6
1210	15	5.8	2803.5
1220	13.8	5.3	2706.6
1230	12.7	4.8	2587
1240	11.7	4.4	2456.3
1250	10.7	3.9	2319.9
1260	9.7	3.5	2216.8
1270	8.8	3.1	2126.8
1280	8	2.7	1996.9
1290	7.2	2.4	1847
1300	6.5	2.1	1705.3
1310	5.8	1.8	1589
1320	5.2	1.5	1455.9
1330	4.6	1.3	1325.8
1340	4.1	1.1	1199.7
1350	3.6	0.9	1056.6
1360	3.2	0.8	935.5
1370	2.8	0.6	830.9
1380	2.5	0.5	750.7
1390	2.2	0.4	662.8
1400	2	0.3	565.9
