# Supplementary material for: Aging and memory of transitional turbulence
Source: Nat Commun. 2025 Sep 26;16:8447. doi: 10.1038/s41467-025-63044-7 (PMC12475086; doi:10.1038/s41467-025-63044-7)
Supplement: Supplementary file 5 — Source Data [file 41467_2025_63044_MOESM5_ESM.zip › SourceData/Fig2/Fig2d/StripesLocalized/Stripe_13.txt]

0	92.4	26.8	5792.9
10	90.2	26	5734.2
20	88.6	25.7	5705.6
30	86.9	25.2	5691.5
40	85.1	24.7	5648.1
50	83.8	24.5	5600.6
60	82.3	24	5540.1
70	80.5	23.6	5510.1
80	79.7	23.9	5526.4
90	79.9	24.7	5497.1
100	79.9	25.2	5448.9
110	79.3	25.3	5404.5
120	79.1	25.5	5351.5
130	79	25.7	5286.2
140	78.9	25.6	5249.6
150	77.8	25	5224.5
160	76.5	24.4	5200.3
170	75.8	24.3	5126.3
180	75.1	24.1	5085.1
190	74.2	23.8	5097
200	74.1	23.7	5097.3
210	74	23.8	5124.2
220	72.8	23.2	5148
230	71.3	22.6	5153.5
240	69.9	22.3	5138.5
250	68.8	22.3	5092.9
260	68	22.3	5077.5
270	67	22.2	5073.9
280	65.8	21.8	5039.2
290	64.3	21.1	5007.8
300	62.9	20.5	5015.1
310	62	20.2	5002.1
320	61.1	20	4990.9
330	60.5	19.8	4958.8
340	59.6	19.4	4925.3
350	58.5	18.8	4892.1
360	57.6	18.5	4875.8
370	56.6	18.2	4857.4
380	55.8	18	4804.6
390	55	17.9	4767.7
400	54.5	17.9	4699.8
410	53.8	17.8	4670.3
420	53	17.6	4662.1
430	52.4	17.6	4616.4
440	52.1	17.5	4578.2
450	51.3	17.1	4533.8
460	51.2	17.3	4453
470	50.9	17.2	4347.3
480	50.2	16.7	4278
490	49.8	16.4	4217.1
500	48.9	15.9	4156.6
510	48	15.5	4080.9
520	47.2	15.1	3992.9
530	46.6	14.9	3901.3
540	46.4	14.8	3784.2
550	46	14.6	3642.9
560	45.1	14.3	3537.8
570	44.7	14.1	3443.5
580	44.7	14.3	3366.1
590	44.5	14.4	3291.6
600	44.4	14.6	3219.3
610	44.2	14.8	3137.1
620	44.1	14.9	3032.8
630	44.2	15.1	2965.4
640	43.8	14.9	2951.7
650	43.9	15.1	2937.7
660	43.2	14.8	2931.2
670	42.4	14.5	2912.6
680	41.7	14.3	2878.8
690	40.8	13.9	2877
700	39.4	13.4	2886.7
710	38.4	13.1	2884.3
720	37.8	13.1	2896.5
730	37.3	13.1	2899.8
740	36.9	13.1	2918.3
750	36.1	12.8	2904.1
760	34.9	12.3	2906.4
770	34.2	12.1	2888.9
780	33.8	12	2873.2
790	33.3	11.9	2873.2
800	32.8	11.8	2839.9
810	32.3	11.7	2794.1
820	32.1	11.7	2726.4
830	31.7	11.6	2664.3
840	31.2	11.4	2610.7
850	30.9	11.4	2550.9
860	30.7	11.3	2473.6
870	30.5	11.2	2403.9
880	30.2	11.2	2343.4
890	29.9	11.2	2283.3
900	29.6	11.2	2249.7
910	29.1	11.2	2220.1
920	28.6	11.1	2223.8
930	27.9	10.9	2252.3
940	27.2	10.7	2291.8
950	26.5	10.5	2326.8
960	25.7	10.3	2349.5
970	25	10.1	2374.2
980	24.1	9.8	2405.8
990	23.2	9.6	2412.8
1000	22.2	9.3	2430.6
1010	21.2	8.9	2437.6
1020	20.1	8.5	2463.7
1030	19.1	8.2	2471.9
1040	18.1	7.8	2454.6
1050	17.1	7.4	2424.5
1060	16	7	2388.4
1070	15	6.5	2360.2
1080	14	6.1	2343.6
1090	13.1	5.6	2340.4
1100	12.2	5.2	2324.2
1110	11.3	4.8	2318.7
1120	10.4	4.4	2280.3
1130	9.6	3.9	2244.4
1140	8.7	3.5	2176.4
1150	7.8	3.1	2074
1160	7	2.7	1990.6
1170	6.3	2.4	1926.4
1180	5.6	2	1855.5
1190	5	1.7	1774.2
1200	4.4	1.5	1675.2
1210	3.8	1.2	1550.5
1220	3.4	1	1414
1230	2.9	0.8	1265
1240	2.6	0.6	1106.6
1250	2.2	0.5	959.4
1260	2	0.4	812.7
1270	1.7	0.3	688.5
1280	1.5	0.2	554.7
1290	1.4	0.2	429.1
1300	1.2	0.1	323.4
1310	1.1	0.1	226.2
1320	1	0.1	141.7
1330	0.9	0.1	74
1340	0.8	0	30.9
1350	0.7	0	14.2
1360	0.6	0	0
1370	0.6	0	0
1380	0.5	0	0
1390	0.5	0	0
1400	0.4	0	0
1410	0.4	0	0
1420	0.4	0	0
1430	0.4	0	0
