# Supplementary material for: Aging and memory of transitional turbulence
Source: Nat Commun. 2025 Sep 26;16:8447. doi: 10.1038/s41467-025-63044-7 (PMC12475086; doi:10.1038/s41467-025-63044-7)
Supplement: Supplementary file 5 — Source Data [file 41467_2025_63044_MOESM5_ESM.zip › SourceData/Fig2/Fig2d/README.txt]

The data for localized stripes consists of data for 13 stripes, each with it's own text file. 
Each file is organized as follows:
Column 1: Time
Column 2: Total kinetic energy
Column 3: Kinetic energy present in the small scales
Column 4: Area of the stripe

The data for periodic stripes has data from 24 stripes, each with it's own text file.
Each file is organized as follows:
Column 1: Time
Column 2: Kinetic energy per unit area
