# Supplementary material for: Aging and memory of transitional turbulence
Source: Nat Commun. 2025 Sep 26;16:8447. doi: 10.1038/s41467-025-63044-7 (PMC12475086; doi:10.1038/s41467-025-63044-7)
Supplement: Supplementary file 5 — Source Data [file 41467_2025_63044_MOESM5_ESM.zip › SourceData/Fig2/Fig2b/Channel600.txt]

75	1	0.019	-0
150	1	0.019	-0
225	1	0.019	-0
300	1	0.019	-0
375	1	0.019	-0
450	0.991	0.025	0.006
525	0.991	0.025	0.006
600	0.991	0.025	0.006
675	0.983	0.029	0.011
750	0.966	0.035	0.018
825	0.915	0.047	0.031
900	0.812	0.06	0.048
975	0.718	0.066	0.058
1050	0.607	0.069	0.065
1125	0.402	0.065	0.069
1200	0.256	0.056	0.065
1275	0.205	0.05	0.061
1350	0.103	0.035	0.05
1425	0.009	0.006	0.025
