# Supplementary material for: Aging and memory of transitional turbulence
Source: Nat Commun. 2025 Sep 26;16:8447. doi: 10.1038/s41467-025-63044-7 (PMC12475086; doi:10.1038/s41467-025-63044-7)
Supplement: Supplementary file 5 — Source Data [file 41467_2025_63044_MOESM5_ESM.zip › SourceData/Fig2/Fig2b/Channel620.txt]

75	1	0.019	-0
150	1	0.019	-0
225	1	0.019	-0
300	1	0.019	-0
375	1	0.019	-0
450	1	0.019	-0
525	1	0.019	-0
600	1	0.019	-0
675	1	0.019	-0
750	1	0.019	-0
825	0.99	0.026	0.007
900	0.99	0.026	0.007
975	0.99	0.026	0.007
1050	0.99	0.026	0.007
1125	0.979	0.031	0.012
1200	0.969	0.034	0.017
1275	0.918	0.046	0.031
1350	0.804	0.061	0.049
1425	0.619	0.069	0.064
1500	0.515	0.069	0.068
1575	0.32	0.061	0.068
1650	0.196	0.049	0.061
1725	0.103	0.035	0.05
1800	0.01	0.007	0.026
