# Supplementary material for: Aging and memory of transitional turbulence
Source: Nat Commun. 2025 Sep 26;16:8447. doi: 10.1038/s41467-025-63044-7 (PMC12475086; doi:10.1038/s41467-025-63044-7)
Supplement: Supplementary file 5 — Source Data [file 41467_2025_63044_MOESM5_ESM.zip › SourceData/Fig2/Fig2b/Channel630.txt]

300	1	0.008	0
600	1	0.008	0
900	1	0.008	0
1200	0.991	0.013	0.005
1500	0.944	0.024	0.017
1800	0.935	0.025	0.018
2100	0.843	0.035	0.029
2400	0.667	0.042	0.04
2700	0.222	0.034	0.038
3000	0.028	0.011	0.018
