# Supplementary material for: Aging and memory of transitional turbulence
Source: Nat Commun. 2025 Sep 26;16:8447. doi: 10.1038/s41467-025-63044-7 (PMC12475086; doi:10.1038/s41467-025-63044-7)
Supplement: Supplementary file 5 — Source Data [file 41467_2025_63044_MOESM5_ESM.zip › SourceData/Fig2/Fig2b/Pipe1740.txt]

34.63191	0.992926
43.90033	0.956314
48.62863	0.854413
62.65359	0.714803
67.40072	0.626756
76.79146	0.534287
86.19162	0.451205
90.96697	0.384639
91.14576	0.321797
105.1895	0.264208
105.406	0.212894
114.8155	0.178109
128.8875	0.142173
129.0663	0.118944
143.1101	0.097658
157.2197	0.075081
171.3576	0.05612
180.8895	0.041556
190.3649	0.032555
209.1464	0.023657
213.9124	0.020357
218.9418	0.013468
223.3125	0.017192
223.8394	0.010162
270.4074	0.006723
317.2764	0.003293
