# Supplementary material for: Aging and memory of transitional turbulence
Source: Nat Commun. 2025 Sep 26;16:8447. doi: 10.1038/s41467-025-63044-7 (PMC12475086; doi:10.1038/s41467-025-63044-7)
Supplement: Supplementary file 5 — Source Data [file 41467_2025_63044_MOESM5_ESM.zip › SourceData/Fig2/Fig2b/Pipe1860.txt]

49.79029	0.967983
122.3955	0.835527
235.8053	0.676174
317.6299	0.532541
422.0898	0.411724
492.507	0.342612
585.5594	0.279871
717.2642	0.202894
799.0888	0.159795
912.6244	0.121291
1039.773	0.089559
1108.128	0.067387
1192.258	0.051871
1221.933	0.044586
1348.723	0.039537
1520.729	0.034726
1742.885	0.024473
1802.649	0.014648
1864.44	0.009875
2048.842	0.004961
