# Supplementary material for: Aging and memory of transitional turbulence
Source: Nat Commun. 2025 Sep 26;16:8447. doi: 10.1038/s41467-025-63044-7 (PMC12475086; doi:10.1038/s41467-025-63044-7)
Supplement: Supplementary file 5 — Source Data [file 41467_2025_63044_MOESM5_ESM.zip › SourceData/Fig2/Fig2b/Pipe1880.txt]

135.7754	0.915522
380.4406	0.675279
602.3448	0.54097
869.6273	0.395296
982.8753	0.347381
1019.277	0.30689
1132.48	0.275935
1282.012	0.22736
1391.01	0.174169
1513.442	0.142236
1658.347	0.12382
1794.409	0.09747
1907.747	0.081823
2003.15	0.063847
2098.444	0.052633
2261.536	0.043362
2379.322	0.037757
2506.291	0.030552
2596.742	0.0297
3049.554	0.019411
3289.376	0.016883
3615.345	0.01279
