# Supplementary material for: Aging and memory of transitional turbulence
Source: Nat Commun. 2025 Sep 26;16:8447. doi: 10.1038/s41467-025-63044-7 (PMC12475086; doi:10.1038/s41467-025-63044-7)
Supplement: Supplementary file 5 — Source Data [file 41467_2025_63044_MOESM5_ESM.zip › SourceData/Fig3/DataFig3d.txt]

2	9
11	8.85714285714286
20	9
28	9
37	9.1
47	9.09090909090909
56	9.09090909090909
64	9.18181818181818
74	9.27272727272727
83	9.36363636363636
93	9.27272727272727
102	9.45454545454546
111	9.36363636363636
121	9.27272727272727
130	9.36363636363636
140	9.27272727272727
149	9.27272727272727
160	9.27272727272727
167	9.18181818181818
176	9.18181818181818
186	9.27272727272727
195	9.18181818181818
204	9.09090909090909
213	9.27272727272727
222	9.27272727272727
231	9.18181818181818
242	9.18181818181818
250	9.09090909090909
260	9.18181818181818
269	9.18181818181818
278	9.18181818181818
287	9
296	9.09090909090909
304	9.18181818181818
314	9.09090909090909
323	9.18181818181818
332	9.09090909090909
341	9.09090909090909
350	9.27272727272727
361	9.09090909090909
369	9.09090909090909
379	9.09090909090909
387	9
396	9
406	8.81818181818182
414	8.90909090909091
423	8.81818181818182
432	8.72727272727273
440	8.72727272727273
449	8.63636363636364
458	8.45454545454546
467	8.36363636363636
476	8.45454545454546
483	8.45454545454546
492	8.45454545454546
501	8.45454545454546
507	8.36363636363636
515	8.45454545454546
525	8.54545454545454
533	8.54545454545454
542	8.45454545454546
551	8.72727272727273
559	8.81818181818182
569	8.63636363636364
577	8.63636363636364
586	8.63636363636364
594	8.54545454545454
603	8.63636363636364
612	8.54545454545454
620	8.63636363636364
628	8.54545454545454
637	8.63636363636364
645	8.54545454545454
654	8.63636363636364
663	8.63636363636364
672	8.54545454545454
680	8.45454545454546
689	8.45454545454546
697	8.36363636363636
707	8.45454545454546
715	8.36363636363636
722	8.27272727272727
730	8.27272727272727
738	8.27272727272727
746	8.09090909090909
756	8.09090909090909
764	8.18181818181818
771	8.18181818181818
780	8.18181818181818
788	8.27272727272727
796	8.09090909090909
804	8.18181818181818
812	8.18181818181818
820	8.27272727272727
828	8.18181818181818
837	8.27272727272727
845	8.27272727272727
854	8.27272727272727
861	8.27272727272727
871	8.27272727272727
878	8.27272727272727
887	8.18181818181818
895	8.09090909090909
903	8.18181818181818
911	8
919	8.09090909090909
928	8.09090909090909
935	8.09090909090909
943	8.09090909090909
951	8.09090909090909
959	8.18181818181818
967	8.09090909090909
976	8.27272727272727
984	8.36363636363636
992	8.36363636363636
1000	8.36363636363636
1009	8.36363636363636
1017	8.27272727272727
1026	8.27272727272727
1035	8.18181818181818
1043	8.18181818181818
1051	8.18181818181818
1059	8.27272727272727
1067	8.09090909090909
1075	7.90909090909091
1082	8
1090	7.90909090909091
1099	7.90909090909091
1108	8
1115	8
1122	8.09090909090909
1131	8.09090909090909
1138	8.09090909090909
1146	8.09090909090909
1155	8.2
1163	8.33333333333333
1171	8.25
1179	8.42857142857143
1188	8.5
