# Supplementary material for: Aging and memory of transitional turbulence
Source: Nat Commun. 2025 Sep 26;16:8447. doi: 10.1038/s41467-025-63044-7 (PMC12475086; doi:10.1038/s41467-025-63044-7)
Supplement: Supplementary file 5 — Source Data [file 41467_2025_63044_MOESM5_ESM.zip › SourceData/Fig4/Fig4d/PuffSplitProb.txt]

376.27	0.91778
558.23	0.88521
847.93	0.8198
1081.07	0.72242
1547.4	0.6196
1784.14	0.60851
