# Supplementary material for: Aging and memory of transitional turbulence
Source: Nat Commun. 2025 Sep 26;16:8447. doi: 10.1038/s41467-025-63044-7 (PMC12475086; doi:10.1038/s41467-025-63044-7)
Supplement: Supplementary file 5 — Source Data [file 41467_2025_63044_MOESM5_ESM.zip › SourceData/Fig4/Fig4d/ChannelSplitProb.txt]

0	1	0.01	0
156	1	0.01	0
312	1	0.01	0
468	1	0.01	0
624	1	0.01	0
780	0.993	0.014	0.005
936	0.983	0.018	0.009
1092	0.97	0.022	0.013
1248	0.943	0.027	0.019
1404	0.913	0.032	0.024
1560	0.85	0.038	0.032
1716	0.788	0.043	0.037
1872	0.723	0.046	0.042
2028	0.633	0.048	0.046
