# Supplementary material for: Aging and memory of transitional turbulence
Source: Nat Commun. 2025 Sep 26;16:8447. doi: 10.1038/s41467-025-63044-7 (PMC12475086; doi:10.1038/s41467-025-63044-7)
Supplement: Supplementary file 5 — Source Data [file 41467_2025_63044_MOESM5_ESM.zip › SourceData/Fig4/Fig4d/README.txt]

The channel data is organized as follows: 
Column 1: time (in advective units).
Column 2:Probability of survival (not to split) at that time. 
Column 3: length of the error bar on the lower side (for a 95% confidence interval).
Column 4: length of the error bar on the higher side (for a 95% confidence interval).

The pipe data is from K. Avila, D. Moxey, A. de Lozar, M. Avila, D. Barkley, and B. Hof, The Onset of Turbulence in Pipe Flow, Science (2011).
The columns are the time and the probability of survival (not to split) at that time.
