# Supplementary material for: Aging and memory of transitional turbulence
Source: Nat Commun. 2025 Sep 26;16:8447. doi: 10.1038/s41467-025-63044-7 (PMC12475086; doi:10.1038/s41467-025-63044-7)
Supplement: Supplementary file 5 — Source Data [file 41467_2025_63044_MOESM5_ESM.zip › SourceData/Fig4/Fig4c/Stripes_SM/Stripe1/Part1.txt]

0	248
100	272
200	285
300	298
