# Supplementary material for: Aging and memory of transitional turbulence
Source: Nat Commun. 2025 Sep 26;16:8447. doi: 10.1038/s41467-025-63044-7 (PMC12475086; doi:10.1038/s41467-025-63044-7)
Supplement: Supplementary file 5 — Source Data [file 41467_2025_63044_MOESM5_ESM.zip › SourceData/Fig4/Fig4c/README.txt]

The folder 'Stripes_Experiment' has data from 11 stripes at Re = 710.
Each Stripe has it's own numbered folder.
Each such folder has text files labeled Part1.txt, Part2.txt and so on. Each file has the time and corresponding stripe lengths during the growing phase of a stripe, i.e in between shedding events.

The folder Stripes_SM has exactly the same format, except that it is for 2 stripes extracted from the simulations at Re = 725 from the supplemental movie in M. Shimizu and P. Manneville, 2019, Bifurcations to turbulence in transitional channel flow, Phys. Rev. Fluids.
