# Supplementary material for: Aging and memory of transitional turbulence
Source: Nat Commun. 2025 Sep 26;16:8447. doi: 10.1038/s41467-025-63044-7 (PMC12475086; doi:10.1038/s41467-025-63044-7)
Supplement: Supplementary file 5 — Source Data [file 41467_2025_63044_MOESM5_ESM.zip › SourceData/Fig4/Fig4a/Fig4a.txt]

89.68	0.993	0.03	0.006
94.68	0.993	0.03	0.006
99.68	0.987	0.034	0.01
104.68	0.946	0.048	0.026
109.68	0.893	0.06	0.04
114.68	0.852	0.066	0.048
119.68	0.779	0.073	0.059
124.68	0.651	0.079	0.072
129.68	0.597	0.08	0.075
134.68	0.47	0.078	0.08
139.68	0.356	0.072	0.079
144.68	0.248	0.062	0.075
149.68	0.181	0.053	0.069
154.68	0.114	0.042	0.061
159.68	0.047	0.024	0.047
164.68	0.027	0.016	0.04
169.68	0.007	0.006	0.03
