# Supplementary material for: Aging and memory of transitional turbulence
Source: Nat Commun. 2025 Sep 26;16:8447. doi: 10.1038/s41467-025-63044-7 (PMC12475086; doi:10.1038/s41467-025-63044-7)
Supplement: Supplementary file 5 — Source Data [file 41467_2025_63044_MOESM5_ESM.zip › SourceData/Fig4/Fig4a/README.txt]

The data for the probability of a stripe to split (taken from experiments at Re = 710) 
Column 1: Stripe Length
Column 2:Probability of survival at that length. 
Column 3: length of the error bar on the lower side (for a 95% confidence interval).
Column 4: length of the error bar on the higher side (for a 95% confidence interval).
