# Supplementary material for: Aging and memory of transitional turbulence
Source: Nat Commun. 2025 Sep 26;16:8447. doi: 10.1038/s41467-025-63044-7 (PMC12475086; doi:10.1038/s41467-025-63044-7)
Supplement: Supplementary file 5 — Source Data [file 41467_2025_63044_MOESM5_ESM.zip › SourceData/Fig4/Fig4b/Fig4b.txt]

  24.5  66.3
  48.9  77.1
  73.4  88.0
  97.9  98.9
 122.3  98.3
 146.8  97.7
 171.3 102.9
 195.7 108.1
 220.2 107.0
 244.7 105.9
 269.1 117.8
 293.6 129.7
 318.1 132.2
 342.5 134.7
 367.0 133.9
 391.5 133.1
 415.9 129.6
 440.4 126.1
 464.9 125.3
 489.3 124.6
 513.8 125.1
 538.3 125.6
 562.7 133.8
 587.2 142.0
 611.7 151.4
 636.1 160.8
 660.6 163.4
 685.1 166.0
 709.5 172.2
 734.0 178.5
 758.5 179.9
 782.9 181.2
 807.4 181.4
 831.9 181.6
 856.3 187.7
 880.8 193.9
 905.3 196.6
 929.7 199.3
 954.2 203.0
 978.6 206.8
1003.1 211.8
1027.6 216.8
1052.0 218.1
1076.5 219.5
1101.0 225.7
1125.4 231.9
1149.9 232.0
1174.4 232.1
1198.8 239.6
1223.3 247.0
1247.8 249.5
1272.2 252.1
1296.7 253.3
1321.2 254.5
1345.6 265.6
1370.1 276.7
1394.6 279.3
1419.0 281.8
1443.5 293.5
1468.0 305.2
1492.4 308.0
1516.9 310.9
1541.4 312.3
1565.8 313.8
1590.3 311.4
1614.8 309.0
1639.2 305.7
1663.7 302.4
1688.2 303.9
1712.6 305.4
1737.1 311.9
1761.6 318.3
1786.0 318.1
1810.5 317.8
1835.0 323.3
1859.4 328.9
1883.9 332.2
1908.4 335.6
1932.8 340.7
1957.3 345.8
1981.8 351.4
2006.2 356.9
2030.7 360.3
2055.2 363.6
2079.6 367.4
2104.1 371.1
2128.6 232.4
2153.0 235.2
2177.5 237.9
2202.0 240.7
2226.4 249.7
2250.9 258.7
2275.4 257.3
2299.8 255.8
2324.3 255.8
2348.8 255.8
2373.2 260.8
2397.7 265.9
2422.2 267.3
2446.6 268.8
2471.1 273.9
2495.6 278.9
2520.0 282.7
2544.5 286.5
2569.0 284.0
2593.4 281.5
2617.9 290.3
2642.4 299.1
2666.8 301.2
2691.3 303.3
2715.8 307.0
2740.2 310.8
2764.7 318.3
2789.2 325.8
2813.6 326.1
2838.1 326.3
2862.6 330.1
2887.0 333.9
2911.5 333.1
2935.9 332.3
2960.4 231.2
2984.9 236.1
3009.3 240.9
3033.8 245.8
3058.3 253.2
3082.7 260.6
3107.2 253.8
3131.7 246.9
3156.1 250.8
3180.6 254.7
3205.1 258.4
3229.5 262.2
3254.0 266.0
3278.5 269.7
3302.9 268.7
3327.4 267.7
3351.9 270.4
3376.3 273.1
3400.8 278.0
3425.3 283.0
3449.7 285.7
3474.2 288.4
3498.7 292.0
3523.1 295.7
3547.6 294.7
3572.1 293.8
3596.5 303.5
3621.0 313.1
3645.5 314.5
3669.9 315.9
3694.4 323.1
3718.9 330.4
3743.3 331.9
3767.8 333.3
3792.3 333.6
3816.7 333.9
3841.2 336.6
3865.7 339.3
3890.1 344.4
3914.6 349.6
3939.1 353.4
3963.5 357.1
3988.0 357.2
4012.5 357.3
4036.9 358.8
4061.4 360.3
4085.9 361.7
4110.3 363.0
4134.8 363.4
4159.3 363.8
4183.7 367.4
4208.2 370.9
4232.7 374.7
4257.1 378.5
4281.6 384.6
4306.1 390.8
4330.5 297.1
4355.0 306.6
4379.5 316.0
4403.9 325.5
4428.4 329.3
4452.9 333.0
4477.3 334.5
4501.8 335.9
4526.3 340.8
4550.7 345.7
4575.2 341.5
4599.7 337.3
4624.1 344.5
4648.6 351.6
4673.1 353.1
4697.5 354.5
4722.0 358.3
4746.5 362.0
4770.9 362.4
4795.4 362.8
4819.9 366.8
4844.3 370.8
4868.8 373.3
4893.2 375.8
4917.7 380.6
4942.2 385.4
4966.6 381.3
4991.1 377.1
5015.6 377.5
5040.0 377.8
5064.5 376.1
5089.0 374.3
5113.4 375.5
5137.9 376.6
5162.4 373.8
